# Supplementary material for: Identification of RUNX1T1 as a potential epigenetic modifier in small‐cell lung cancer
Source: Mol Oncol. 2020 Nov 27;15(1):195–209. doi: 10.1002/1878-0261.12829 (PMC7782087; doi:10.1002/1878-0261.12829)
Supplement: Supplementary file 7 [file MOL2-15-195-s007.xlsx]

## Sheet: sclc_collapsed_to_symbols
#1.2
19402	14
NAME	DESCRIPTION	H2171-RFP-RUNX1T1_OE	H2171-RFP-LV101	H2171-CRISPR-Guide1	H2171-pLCP	H82-RFP-RUNX1T1_OE	H82-RFP-LV101	H82-CRISPR-Guide1	H82-pLCP	SW1271-RUNX1T1_OE	SW-LV101	H1299-RUNX1T1_OE	H1299-LV101	H650-RUNX1T1_OE	H1650-LV101
LINC01429 /// SALL4	na	3.49543	3.56987	3.74111	3.87372	3.60984	3.66146	3.7423	3.80622	3.66142	3.76358	3.68469	3.57226	3.80692	3.64781
HTR4	HTR4:5-hydroxytryptamine (serotonin) receptor 4	3.63486	3.90056	4.15965	3.8904	3.77116	3.4744	3.49493	3.23155	3.9105	3.48699	3.56358	3.40795	4.26885	3.91661
DIP2B /// RNU6-238P	na	10.7549	10.751	10.5548	10.598	10.4508	10.4619	10.7441	10.6266	10.4536	10.4286	10.6439	10.7291	11.19	10.7081
TPPP3 /// RNU1-123P	na	6.33614	6.54788	6.30507	6.64473	6.08539	6.51184	5.86095	5.52523	4.36396	4.33508	4.13608	4.67074	4.2519	4.33306
CRHBP	CRHBP:corticotropin releasing hormone binding protein	4.5614	4.63491	4.1269	3.76035	4.22232	4.10519	3.52698	4.18857	3.79233	3.78501	3.98196	3.96309	4.07715	4.23
HTR6	HTR6:5-hydroxytryptamine (serotonin) receptor 6	5.02879	4.76967	4.97604	5.48191	4.46313	5.35172	4.88578	4.50586	4.75706	4.3568	4.64349	4.83088	4.66236	4.60449
HTR7	HTR7:5-hydroxytryptamine (serotonin) receptor 7 (adenylate cyclase-coupled)	3.71002	4.20189	4.0871	3.708	4.20775	4.0671	3.77554	4.38945	5.49876	5.57744	5.00507	4.85295	3.98268	4.69326
LURAP1L	na	6.11933	7.03603	5.78582	6.45235	3.33739	3.69074	3.9338	3.19937	5.39889	4.72652	3.63995	3.85707	6.97573	6.84027
FAM19A2	FAM19A2:family with sequence similarity 19 (chemokine (C-C motif)-like), member A2	3.72234	3.79763	4.03185	3.62366	3.48907	3.62339	3.86543	3.93812	4.20901	3.71256	3.52812	3.75453	3.5732	3.7467
FAM19A1	FAM19A1:family with sequence similarity 19 (chemokine (C-C motif)-like), member A1	3.73446	3.66495	3.58287	3.85303	3.93117	4.29125	4.30832	4.45513	4.2877	3.88318	3.71208	3.38034	3.87664	3.30402
BBX	BBX:bobby sox homolog (Drosophila)	7.80817	8.23128	7.42476	7.36732	7.26156	7.27402	7.06682	7.33721	8.61279	8.39488	7.91465	8.12277	8.27533	8.40922
FAM19A5	FAM19A5:family with sequence similarity 19 (chemokine (C-C motif)-like), member A5	7.91627	7.34135	7.69261	7.60902	5.74815	5.74386	5.57369	5.60322	5.35444	5.28967	5.26244	5.44666	5.5117	5.51465
FAM19A4	FAM19A4:family with sequence similarity 19 (chemokine (C-C motif)-like), member A4	4.86093	4.82477	5.01892	4.80004	6.13692	6.43627	6.05015	7.05679	4.48328	5.05058	5.08817	4.97622	4.85815	4.73012
FAM19A3	FAM19A3:family with sequence similarity 19 (chemokine (C-C motif)-like), member A3	8.02983	8.05017	8.28041	7.97998	8.04028	8.11217	8.86232	8.97947	7.97192	7.57545	8.15125	8.14659	8.26264	7.75619
EXOC3-AS1	na	5.92216	6.42686	5.89445	5.82703	5.75211	5.74249	5.82564	6.12034	6.0189	5.6797	5.72384	5.87398	5.85098	6.00475
GSTK1	GSTK1:glutathione S-transferase kappa 1	7.9054	7.53837	7.42661	8.29016	8.62409	8.7216	6.78445	6.91711	8.43789	8.62368	8.87293	8.7686	9.74551	9.53492
WDR83OS	na	8.29812	8.23635	8.59356	8.6509	8.83848	8.63573	8.40345	8.11705	8.62977	8.75431	8.43245	8.69467	8.93935	8.66072
DHDH	DHDH:dihydrodiol dehydrogenase (dimeric)	5.41372	5.30682	5.22765	4.90286	4.6964	4.90078	5.37227	5.68147	5.14231	4.11449	4.00947	4.93537	5.21633	4.49979
BCR	BCR:breakpoint cluster region	8.42125	8.37468	7.48454	8.06529	7.52494	7.92089	6.91987	6.51314	7.48552	7.62171	7.04322	7.62133	7.04052	7.38106
ORAI3	na	6.71684	6.70415	6.81252	6.2107	6.62502	6.56392	6.03723	6.80006	7.49663	7.83201	7.19441	7.16509	7.95595	7.59178
AGTR1	AGTR1:angiotensin II receptor, type 1	3.26463	2.96522	2.87772	3.38827	2.85423	3.39404	3.15581	3.50571	3.19579	3.02489	3.44147	4.85788	2.9982	3.13368
ORAI2	na	6.47626	7.00558	7.35215	6.93756	7.00094	6.754	6.93942	7.09319	7.65181	7.95234	7.48433	7.76913	7.05477	7.28448
VOPP1	na	8.29675	8.44539	8.67107	8.60961	8.48001	8.68336	8.55756	8.02256	9.75002	9.80543	8.68352	8.83588	8.99623	9.9664
ORAI1	na	5.36617	5.68215	6.17544	6.02622	7.00734	7.15886	5.93579	5.89349	8.61892	8.6881	7.8412	8.21973	6.6569	7.10432
AGTR2	AGTR2:angiotensin II receptor, type 2	4.36065	4.48921	4.56684	4.67887	4.49488	4.50142	3.99463	4.67923	4.37521	4.13991	4.39137	3.72933	4.1311	4.16996
COL13A1	COL13A1:collagen, type XIII, alpha 1	5.43208	5.2658	5.56177	5.42471	5.7162	5.3996	5.73492	5.179	5.6532	5.98043	5.55238	5.06875	4.92478	5.23028
OR4F3 /// OR4F29 ///	na	3.11028	2.9407	3.01121	3.38403	3.33183	3.51988	3.4952	3.27249	2.97083	3.15847	3.15483	3.02101	2.74225	2.85861
SHMT2	SHMT2:serine hydroxymethyltransferase 2 (mitochondrial)	11.0762	11.0636	11.7116	11.5308	11.0851	11.1798	11.4992	11.1711	10.4483	10.479	10.4042	10.5348	10.0006	10.4683
TARSL2	TARSL2:threonyl-tRNA synthetase-like 2	7.95983	8.12175	7.96296	8.20996	6.9801	7.13656	6.77692	6.69539	7.57353	7.88441	7.27989	7.60641	5.29052	5.50222
HIST2H4B /// HIST2H4	na	11.2352	11.4261	11.1008	11.3112	10.9437	11.0034	11.8984	11.7309	10.362	10.7733	10.4044	9.96161	9.58634	10.9939
B3GLCT	na	6.29852	6.44454	5.40939	5.94698	7.7161	7.97217	6.25016	5.82265	8.14154	7.80378	7.21342	7.18527	6.75308	7.3151
T	T:T, brachyury homolog (mouse)	4.60614	5.2063	5.21316	4.65746	4.7076	4.74084	5.1039	5.78776	4.77654	4.77869	4.78677	5.21128	5.1776	4.62148
RDH12	RDH12:retinol dehydrogenase 12 (all-trans/9-cis/11-cis)	4.59327	4.4862	4.54036	4.39821	4.43493	4.38294	4.84444	5.13122	4.3698	4.52105	4.65957	4.16663	4.96329	4.41498
RDH11	RDH11:retinol dehydrogenase 11 (all-trans/9-cis/11-cis)	8.62048	8.64032	8.96242	9.01801	7.70042	7.67636	7.43671	7.02061	9.11002	8.96257	9.06964	9.28675	9.57533	8.51145
RDH10	RDH10:retinol dehydrogenase 10 (all-trans)	6.68785	7.36184	7.40337	6.93754	8.2707	8.09835	6.86131	7.00142	7.45281	7.32409	9.19487	9.40606	7.42861	8.91614
RDH16	RDH16:retinol dehydrogenase 16 (all-trans)	4.134	3.75965	4.37382	4.03037	3.84238	3.73893	3.5379	3.76191	3.89579	3.4038	3.63947	3.93282	4.1023	3.39759
QARS /// MIR6890	na	8.39045	8.10191	8.41203	8.37235	8.80869	8.62105	9.02617	8.94575	8.57159	8.72092	8.99047	8.81796	9.02845	8.51983
RDH13	RDH13:retinol dehydrogenase 13 (all-trans/9-cis)	7.77469	7.59851	7.67953	7.40632	7.61843	7.17233	7.84636	7.4378	7.22022	7.3369	7.49115	7.18753	7.60349	7.88067
GSTM4	GSTM4:glutathione S-transferase M4	4.84743	4.83504	5.41209	5.2169	8.26514	8.46126	7.39069	7.06461	7.93685	7.68715	7.6887	6.37413	7.96243	7.1756
GSTM3	GSTM3:glutathione S-transferase M3 (brain)	7.73247	8.14281	8.00793	8.42388	6.88912	7.5755	7.86409	7.24462	7.48023	7.54829	7.10589	6.33766	4.66745	6.07127
GSTM2	GSTM2:glutathione S-transferase M2 (muscle)	7.53101	7.05721	8.05688	8.34014	8.00889	8.64626	7.66061	7.70742	6.7896	6.571	6.96509	6.73903	6.92028	6.61587
HOXB3 /// HOXB4 ///	na	5.05111	5.13201	5.2135	5.14353	5.19076	5.08431	5.40174	5.76138	5.52715	5.9099	8.76331	9.02535	7.24564	7.16676
GSTM1	GSTM1:glutathione S-transferase M1	5.67772	5.32362	5.33873	5.68086	7.16214	7.15923	5.96425	5.68487	5.57725	5.62206	5.4656	5.03981	5.25846	5.44128
NEBL	NEBL:nebulette	3.60927	3.62206	3.60482	3.73621	2.95474	3.17472	3.43139	4.24155	3.52731	3.33562	3.21762	3.31124	3.47741	3.46197
DHFR	DHFR:dihydrofolate reductase	9.7941	9.9007	9.43483	9.00326	10.6957	10.3115	9.92365	9.74664	10.8279	10.7562	10.6616	10.4319	10.5323	11.1083
PKIB	PKIB:protein kinase (cAMP-dependent, catalytic) inhibitor beta	3.56647	4.33204	3.96486	4.33409	4.56826	4.30097	3.70626	4.39457	3.40926	3.19728	6.43305	6.53851	3.22849	3.05675
STRC	STRC:stereocilin	5.15288	4.78049	6.01577	6.0011	3.93878	4.65459	4.80327	4.93688	4.6181	4.60279	4.41129	4.1198	4.83072	4.55647
PKIA	PKIA:protein kinase (cAMP-dependent, catalytic) inhibitor alpha	6.90373	6.82127	6.14545	5.82551	7.8954	7.23997	8.49051	8.86173	5.16537	4.48671	7.75165	8.00537	4.42529	3.40172
SLC25A3 /// SNORA53	na	10.2617	10.1043	10.394	10.3404	10.3959	10.2884	9.88167	9.81626	10.8744	10.8859	10.6072	10.7491	10.4507	10.4197
TIPIN /// RPL9P25	na	7.87074	7.46898	7.63012	7.72228	8.14605	7.85547	8.25989	8.22343	7.7636	7.70867	8.04619	8.22275	7.82283	7.57033
L1TD1	L1TD1:LINE-1 type transposase domain containing 1	2.49286	2.70801	2.82536	2.69513	2.95327	3.32659	2.70124	3.0835	2.9161	2.87572	2.33796	2.78518	2.8368	2.72769
STRN	STRN:striatin, calmodulin binding protein	8.06475	8.02585	8.05141	8.16868	8.29355	8.6601	8.58224	8.67205	8.78041	9.03871	9.10914	8.97424	8.70976	8.84321
PKIG	PKIG:protein kinase (cAMP-dependent, catalytic) inhibitor gamma	6.72866	6.77332	6.68078	6.64622	6.11149	5.40498	5.24911	5.79927	7.15038	6.76175	6.65439	6.29863	6.71463	7.07918
GSTM5	GSTM5:glutathione S-transferase M5	4.287	4.53906	4.56779	4.81208	5.55811	5.32067	5.18848	5.09471	4.81769	4.34978	4.99946	4.70975	4.84217	4.4018
KCNC1	KCNC1:potassium voltage-gated channel, Shaw-related subfamily, member 1	6.79362	6.88979	7.0664	7.16847	6.18658	6.27324	7.14055	6.96254	6.0854	5.61651	6.12574	5.66856	5.85798	5.90658
KCNC2	KCNC2:potassium voltage-gated channel, Shaw-related subfamily, member 2	4.33336	3.8333	3.68346	3.66314	3.79047	4.0493	4.95649	5.05872	3.5335	3.63046	3.8815	3.70488	3.70232	3.61204
KCNC3	KCNC3:potassium voltage-gated channel, Shaw-related subfamily, member 3	5.6957	6.06997	6.39371	6.69284	6.1354	5.77395	5.71761	5.11564	4.63432	4.8214	5.41448	5.28354	7.83196	8.0597
KCNC4	KCNC4:potassium voltage-gated channel, Shaw-related subfamily, member 4	5.28914	5.61973	6.22558	5.94	5.12722	5.82282	5.82953	6.06435	5.76937	5.41879	5.56927	5.13968	5.58015	5.65603
HIST2H3A /// HIST2H3	na	9.52778	9.59182	9.71243	9.63224	10.2551	10.2982	10.693	10.564	9.85189	10.3618	10.2282	9.79674	8.58559	10.0134
SUMF1 /// MRPS10P2	na	4.90089	5.20921	5.0773	5.21265	5.68099	5.70034	6.09429	5.86952	7.7747	7.6639	5.40571	5.0287	7.92739	7.32073
NPAP1	na	3.71453	3.43482	3.63677	3.95184	3.76173	3.7315	3.61659	4.14222	3.65957	3.82723	3.77531	3.46674	3.96222	3.65032
GLT1D1	GLT1D1:glycosyltransferase 1 domain containing 1	4.91663	5.08907	5.81332	4.48687	5.2959	5.09386	6.41778	5.82831	5.11746	4.82842	4.64945	4.87642	5.36066	4.84614
NEFL	NEFL:neurofilament, light polypeptide 68kDa	10.0947	10.0619	8.93347	8.90343	8.20234	8.43318	9.08081	9.07359	5.22113	6.38123	6.46903	5.7504	5.52847	5.78182
NEFM	na	4.46554	4.14496	4.32883	4.65935	10.8082	11.0945	11.082	11.181	3.23263	3.45779	3.96491	4.40936	3.56617	3.8493
NEFH	NEFH:neurofilament, heavy polypeptide 200kDa	5.92985	6.02	5.40893	5.1433	9.31366	9.56663	7.0599	7.23956	5.87615	6.2716	7.6101	7.73896	6.31452	6.34818
MYBPC3	MYBPC3:myosin binding protein C, cardiac	5.10452	5.10555	5.22679	5.12504	5.58163	5.16605	5.64336	5.58629	5.03293	5.26019	5.38373	5.26428	5.33795	5.19389
MYBPC1	MYBPC1:myosin binding protein C, slow type	2.87665	3.11556	3.18622	2.95554	2.75024	2.90484	2.42182	3.24234	2.87086	2.96948	2.97753	3.08023	3.19467	2.95078
KCND1	KCND1:potassium voltage-gated channel, Shal-related subfamily, member 1	5.14468	5.32142	5.38691	4.46682	5.61926	5.7702	6.10165	5.93252	5.25542	4.87294	6.16844	5.69896	5.0069	5.03548
MYBPC2	MYBPC2:myosin binding protein C, fast type	4.10507	4.39601	4.35334	4.3173	4.64434	4.14243	4.76691	4.84006	4.36973	4.81493	4.13711	4.33617	4.37625	3.94424
KCND2	KCND2:potassium voltage-gated channel, Shal-related subfamily, member 2	4.09896	4.08541	4.06611	3.86116	5.59506	4.62138	4.55097	5.04527	3.26896	3.77092	3.8528	3.78933	4.22612	3.79146
GSTO2	GSTO2:glutathione S-transferase omega 2	4.77073	4.55977	4.95207	4.8518	5.22026	4.64939	4.86107	4.65075	4.95365	4.69352	4.58421	4.71008	8.44321	8.23803
KCND3	KCND3:potassium voltage-gated channel, Shal-related subfamily, member 3	4.63805	4.89064	4.84465	4.56949	4.0865	4.38924	4.6341	4.77042	4.09028	4.20209	3.82427	4.26855	4.26798	4.24736
GSTO1	GSTO1:glutathione S-transferase omega 1	7.00119	7.04672	5.8806	5.78882	7.86958	7.8019	6.81378	6.92312	8.17152	8.33088	7.24236	7.73211	7.54932	7.53027
BGN	BGN:biglycan	4.62161	4.55308	4.52325	4.43637	5.35124	4.67755	5.02244	4.98653	4.41437	4.43285	4.57418	4.75745	4.86688	5.68533
TMEFF1	TMEFF1:transmembrane protein with EGF-like and two follistatin-like domains 1	10.2864	10.0516	9.96981	9.89116	7.76141	8.4577	10.0389	10.1946	8.33998	8.19428	7.61495	7.66066	6.14568	5.7546
TMEFF2	TMEFF2:transmembrane protein with EGF-like and two follistatin-like domains 2	6.16875	5.58966	6.45105	6.16726	4.92991	4.92714	5.96321	6.45419	6.10433	4.94179	5.93631	5.03465	4.95313	5.11584
TM4SF19 /// TM4SF19-	na	4.26075	4.28346	4.55207	4.37884	4.46033	3.81399	4.65475	4.28687	5.34949	5.3863	4.79499	4.35957	6.66823	6.78344
PKN3	PKN3:protein kinase N3	6.29152	6.57438	6.74055	6.88226	6.97385	7.37145	6.8633	6.95471	6.43029	6.75547	7.85734	7.91952	5.31707	6.46151
SYNPO2	SYNPO2:synaptopodin 2	3.64589	3.22815	3.3445	3.54216	3.3567	3.57829	3.6484	3.65957	3.45877	3.52085	3.62295	3.463	3.65785	5.25935
GSTP1	GSTP1:glutathione S-transferase pi	8.70613	8.62354	7.43984	7.52841	11.7644	11.8649	10.8107	10.7091	10.7861	11.0772	9.98762	9.94899	5.23968	5.37957
KCNA1	KCNA1:potassium voltage-gated channel, shaker-related subfamily, member 1 (episodic ataxia with myokymia)	4.60908	4.05879	4.89242	4.72864	4.79007	4.68916	4.51805	4.67798	4.66406	4.27135	4.55873	4.69729	5.09713	4.40512
PTAFR	PTAFR:platelet-activating factor receptor	4.86219	4.69338	5.12221	4.00301	5.22093	4.91815	4.98172	4.61131	4.84521	4.87056	4.60314	5.07392	4.77738	6.61313
KCNA2	KCNA2:potassium voltage-gated channel, shaker-related subfamily, member 2	5.99681	6.10054	5.77903	5.89028	5.87902	6.18386	5.94029	5.96826	5.86986	5.76525	5.32446	5.79886	5.64743	5.8267
KCNA3	KCNA3:potassium voltage-gated channel, shaker-related subfamily, member 3	5.67999	5.84698	6.60432	6.464	4.8413	5.34128	6.04538	6.38668	3.35407	4.23377	4.39968	3.93399	3.68619	3.98326
ADAM22	ADAM22:ADAM metallopeptidase domain 22	10.0169	9.77078	10.1146	10.2021	9.19362	8.81193	9.43591	9.30673	8.32527	7.82056	9.56308	9.30589	7.671	7.58015
KIAA2022	na	3.6962	3.97161	3.27184	4.68436	4.07473	3.9871	3.17164	3.90744	3.41277	3.48261	4.48927	3.83936	4.37553	4.64858
KCNA4	KCNA4:potassium voltage-gated channel, shaker-related subfamily, member 4	3.56432	3.68954	3.79529	4.09903	6.98723	6.42376	8.02533	7.42887	3.45177	3.59342	3.81121	3.98935	3.32382	3.75494
ADAM21	ADAM21:ADAM metallopeptidase domain 21	3.30291	3.63605	3.18173	3.1236	3.44	3.1447	4.006	3.46165	3.30625	3.24206	3.35318	3.48172	2.98728	2.99105
KCNA5	KCNA5:potassium voltage-gated channel, shaker-related subfamily, member 5	6.87236	6.89169	7.17833	6.99832	6.59385	6.72302	7.46421	7.59196	6.93997	6.80266	6.89288	6.62316	6.86065	6.79864
ADAM20	ADAM20:ADAM metallopeptidase domain 20	4.79783	4.09885	4.72759	5.26672	4.03978	3.4163	3.64952	3.92177	4.95828	4.18634	4.20355	4.74029	4.20826	3.19554
SDAD1	SDAD1:SDA1 domain containing 1	8.31378	8.63846	8.5573	8.24582	9.65081	9.10683	8.71199	8.8862	8.99112	9.10426	9.14055	9.17369	8.79455	8.77549
KCNA7	KCNA7:potassium voltage-gated channel, shaker-related subfamily, member 7	4.67777	4.77253	4.73081	4.64316	4.44601	4.78396	4.18777	4.8516	4.42052	4.68847	4.1901	4.34348	4.74846	4.2083
ADAM29	ADAM29:ADAM metallopeptidase domain 29	5.178	5.03551	5.13725	4.92878	4.99264	5.2137	4.98086	5.05912	4.80652	4.58965	4.74107	4.85026	5.7157	4.54075
TREX2 /// HAUS7	na	8.01593	7.69413	8.01004	7.88185	8.38914	8.56948	7.58265	7.33333	8.55804	8.68595	7.49499	8.35905	6.75607	7.16608
ADAM28	ADAM28:ADAM metallopeptidase domain 28	3.25052	2.95967	3.0596	3.12833	4.81176	5.38597	3.55242	3.87681	3.49191	3.40639	3.36033	3.07005	4.06051	3.63415
BORCS7-ASMT	na	7.77751	7.883	7.0949	7.24154	5.64864	6.0074	5.24632	5.47311	4.34069	3.85339	3.88821	3.66206	5.67351	5.94087
ADAM23	ADAM23:ADAM metallopeptidase domain 23	8.18816	8.46886	8.21829	8.26956	8.15019	8.02312	8.29585	8.15319	5.40587	4.88594	6.95368	7.38312	4.43937	5.48055
STX6	STX6:syntaxin 6	9.48345	9.39466	9.38617	9.40676	8.2739	8.49482	8.45157	8.46708	7.97531	8.20213	7.94785	7.81216	8.53185	8.02542
STX5	STX5:syntaxin 5	7.42205	7.72745	7.73949	7.98614	7.3976	7.42505	7.32412	7.4362	8.35463	8.5151	7.50805	8.00983	8.2466	7.87226
STX4	STX4:syntaxin 4	7.1709	6.23919	6.93395	7.00852	7.15795	7.05376	7.08618	5.97884	8.21364	7.94252	7.56346	7.52729	7.79825	7.45544
TRGC2 /// TRGJ2 ///	na	2.89219	2.6526	2.86483	2.88866	3.00594	3.22528	2.99557	2.83923	3.32198	3.22787	2.78267	3.00065	2.47137	2.72759
STX3	STX3:syntaxin 3	8.56983	8.99871	9.12021	9.39352	10.6813	10.615	10.2157	10.0519	8.41139	8.58753	7.93197	8.66567	8.44145	9.16895
STX2	STX2:syntaxin 2	9.55755	9.19994	9.57238	9.84674	8.88833	9.11683	8.90865	8.80341	9.52737	9.60032	9.3451	9.13016	7.197	7.46726
BID	BID:BH3 interacting domain death agonist	8.20667	8.39573	8.0303	7.55926	7.82602	7.95315	6.92912	6.62269	7.32964	7.41047	7.67511	8.38265	8.14883	8.79136
SPDEF	SPDEF:SAM pointed domain containing ets transcription factor	5.18197	5.23001	5.17868	5.18226	4.86176	5.19363	4.98784	4.87883	4.68895	4.33478	4.94351	4.91934	5.07905	5.18486
MBD3	MBD3:methyl-CpG binding domain protein 3	8.2744	8.17851	8.44879	8.23137	8.34321	8.25157	8.42121	8.12005	8.31789	8.62182	8.29846	8.29821	8.02229	7.69854
MBD4	MBD4:methyl-CpG binding domain protein 4	9.80396	9.81442	9.88928	9.86182	8.32035	8.17833	8.19411	7.87724	8.73007	8.85458	8.89894	8.76324	8.94646	8.64015
MBD5	MBD5:methyl-CpG binding domain protein 5	6.18522	5.69938	6.13501	6.28281	6.0998	6.02812	6.91493	6.98625	6.87267	6.50255	6.34373	6.36046	6.55648	6.11915
MBD6	MBD6:methyl-CpG binding domain protein 6	8.9764	8.60094	9.1494	9.18796	8.68604	8.9381	8.93896	9.03803	8.49704	8.56958	8.71966	8.49111	8.6199	8.35927
GATSL3	na	6.28548	5.94554	6.27109	6.06801	5.92337	6.19524	6.48844	6.28999	6.06846	6.48719	6.45801	6.31363	7.56442	6.44949
PKLR	PKLR:pyruvate kinase, liver and RBC	5.47268	5.66778	5.98089	5.37108	5.69862	5.86932	5.61188	6.02238	5.41696	5.36986	5.62695	5.55255	5.62963	5.76767
KCNB1	KCNB1:potassium voltage-gated channel, Shab-related subfamily, member 1	6.72635	6.78975	6.94056	7.48726	6.40123	6.56137	8.08605	8.06343	3.34419	3.91825	3.36502	4.44573	7.27578	7.47214
BIK	BIK:BCL2-interacting killer (apoptosis-inducing)	6.28804	6.63576	6.44799	6.34837	5.21355	5.3634	5.73839	6.08789	5.73765	5.77219	5.93175	6.23481	5.64748	5.9935
KCNB2	KCNB2:potassium voltage-gated channel, Shab-related subfamily, member 2	8.51053	7.93823	7.5251	7.75446	8.43515	8.39384	9.13523	8.94265	4.69063	4.75233	5.42843	4.13489	5.40784	4.75739
MBD1	MBD1:methyl-CpG binding domain protein 1	8.4192	8.41078	8.40074	8.43579	7.96169	8.28301	8.26554	8.10773	8.28581	8.45755	7.94291	8.30928	7.76186	8.13951
MBD2	MBD2:methyl-CpG binding domain protein 2	9.72624	10.0538	9.66937	9.66802	9.5026	9.28847	8.27345	8.2829	10.9067	10.6863	10.2458	10.2421	10.3807	10.9522
KIAA2012	na	6.50641	6.88266	6.38005	6.53754	6.67851	6.84992	4.16531	4.26077	3.99599	3.78465	3.98512	3.65928	4.40863	3.39888
ADAM33	ADAM33:ADAM metallopeptidase domain 33	5.67279	5.9732	6.25391	5.8786	5.97658	6.06106	5.96872	5.77196	5.95181	5.70444	6.11211	5.64109	5.89323	6.28247
ADAM32	ADAM32:ADAM metallopeptidase domain 32	3.69041	4.06101	3.71137	3.65958	3.48371	3.50758	4.26975	3.71856	4.17525	4.03921	3.57661	4.01656	4.39525	4.25311
KIAA2013	KIAA2013:KIAA2013	8.11523	8.28778	8.01408	8.23163	8.02917	8.25892	7.59903	7.5819	7.70905	8.01753	7.83676	7.87012	7.71846	7.96098
ADAM30	ADAM30:ADAM metallopeptidase domain 30	2.9761	3.11276	3.31735	3.25456	3.60275	3.32119	3.21117	3.19861	3.05621	3.3352	3.58346	2.92292	3.18125	3.2324
PRKRIR	PRKRIR:protein-kinase, interferon-inducible double stranded RNA dependent inhibitor, repressor of (P58 repressor)	7.7274	7.71588	7.47166	7.61549	7.93896	7.93891	7.58597	7.66407	8.97582	9.0716	8.03889	8.16112	7.65126	7.81
MITD1	MITD1:MIT, microtubule interacting and transport, domain containing 1	7.28949	7.3113	7.3392	7.09593	7.30285	7.50501	7.40884	7.35565	8.29245	8.37572	7.73832	7.95559	7.57619	7.53463
GPR108 /// MIR6791	na	7.59517	8.0541	8.04922	7.82434	9.33541	8.69384	8.59641	8.78991	9.66312	9.68546	8.87799	8.98593	9.22843	8.7235
PKN1	PKN1:protein kinase N1	7.67001	7.85939	7.62145	7.91985	7.30571	7.55121	8.23792	8.25553	7.94704	7.87548	7.75066	7.48271	7.17277	7.48855
FAM45A /// FAM45B	na	9.39579	9.21613	9.14768	9.46201	9.66553	9.96097	9.21552	9.08981	9.35311	9.25053	9.31903	8.98998	9.89743	9.86139
MED24 /// MIR6884	na	8.64761	8.71712	8.55015	8.28049	8.90489	8.96542	8.96791	8.75084	9.25263	9.25773	8.88873	9.14884	8.94788	9.01794
KCNG1	KCNG1:potassium voltage-gated channel, subfamily G, member 1	6.70652	6.78922	6.86991	7.32567	5.46785	5.51715	6.42229	5.3673	6.08671	6.13518	6.30239	6.05906	6.85584	6.73529
KCNG2	KCNG2:potassium voltage-gated channel, subfamily G, member 2	5.83538	5.91234	6.11323	6.22371	5.90355	5.69062	5.81665	6.3605	5.75251	5.63697	6.13658	5.77128	6.18141	6.17522
KCNG3	KCNG3:potassium voltage-gated channel, subfamily G, member 3	6.81776	7.1255	7.32587	7.36657	6.39911	6.67931	6.74771	6.59204	5.68439	5.65099	6.59733	6.77415	5.08039	5.86713
KCNG4	KCNG4:potassium voltage-gated channel, subfamily G, member 4	4.08324	4.00643	3.87627	3.59169	3.6675	3.50757	5.79607	5.17729	3.71542	3.68182	3.2792	4.00592	3.95891	4.10258
RASL11B	RASL11B:RAS-like, family 11, member B	4.8881	5.57188	4.90906	5.87557	4.33074	4.94665	4.57181	4.57716	4.45446	3.68441	4.11355	4.11092	3.84886	3.93506
FBXO27	FBXO27:F-box protein 27	7.4371	7.4535	7.04523	7.68153	8.28698	8.34774	7.68696	7.21816	8.84808	8.83942	8.83693	9.63488	9.66073	9.90153
FBXO28	FBXO28:F-box protein 28	9.70961	9.76492	9.70864	9.71148	9.95947	9.96423	9.8682	9.88683	9.7447	9.51272	9.67503	9.60643	10.2212	9.9752
RASL11A	RASL11A:RAS-like, family 11, member A	5.26773	5.34526	5.47667	5.92386	5.77342	5.58302	5.89037	5.6409	5.60843	5.67996	5.59045	5.58339	5.71271	5.72333
GOLIM4	na	10.0225	10.2266	9.85972	9.62886	9.04182	9.24034	9.44817	9.26934	9.48042	9.49347	9.42576	9.52336	8.56452	9.16587
FBXO25	FBXO25:F-box protein 25	8.14492	7.81048	7.47633	7.43639	8.07548	7.94353	8.7827	9.10873	4.47196	4.44123	6.04485	5.03086	4.96591	5.10684
FBXO24	FBXO24:F-box protein 24	6.5198	6.18766	6.56467	6.50653	6.12984	6.04883	6.66259	6.83371	6.4228	6.21538	6.58814	5.87142	6.61091	6.34472
FBXO21	FBXO21:F-box protein 21	8.73673	8.72867	8.89736	9.0213	7.64148	7.54517	7.1595	7.03094	7.91719	8.09179	7.75987	7.90323	7.59402	8.08516
FBXO22	FBXO22:F-box protein 22	8.78149	8.75705	8.45567	8.70883	8.7249	8.56395	8.44208	8.17621	9.00175	9.16119	8.50111	8.22614	8.2919	8.45855
FADS3	FADS3:fatty acid desaturase 3	7.33354	7.68908	8.04622	7.96013	7.44214	7.77556	8.27229	8.3337	9.2232	9.75862	7.23503	7.42744	9.26606	8.6629
FADS2	FADS2:fatty acid desaturase 2	11.5367	11.4589	11.319	11.1821	11.0043	11.1834	10.4459	10.4566	11.0126	10.9817	8.9163	8.40982	11.9992	10.5643
ODC1 /// SNORA80B	na	11.7031	11.6745	11.4033	11.5174	12.0986	12.1372	11.8121	11.7414	10.6802	11.3274	11.4187	11.8137	8.73386	9.92057
PTAR1	PTAR1:protein prenyltransferase alpha subunit repeat containing 1	9.64244	9.71798	9.70447	9.84082	9.25199	9.05889	9.20722	8.74337	8.57118	8.88621	8.32698	8.91664	8.56326	8.41506
POFUT2	POFUT2:protein O-fucosyltransferase 2	7.05745	7.24238	7.55494	7.54302	7.21274	7.21455	7.56557	7.3883	7.08871	7.12094	7.4214	7.21274	7.6763	7.51627
MYBPHL	MYBPHL:myosin binding protein H-like	6.05203	6.44243	6.87687	6.93743	6.72	7.07475	6.32976	6.982	6.23318	5.72602	5.95345	6.18308	6.02419	5.71387
FNTA	FNTA:farnesyltransferase, CAAX box, alpha	6.72068	6.88038	5.99662	5.93698	7.07274	6.90574	7.08252	6.82039	5.57834	5.51522	6.33392	6.00731	4.78776	5.40926
POTEH	na	6.50438	6.52924	6.92786	7.07857	6.44871	6.48619	7.27858	7.24788	6.24659	5.93797	6.72497	6.76708	6.35721	6.17691
POTEI	na	5.52118	5.73368	5.68238	6.51394	6.03694	6.24234	7.96547	8.26195	2.88946	2.68041	7.9191	8.10499	3.08661	3.03707
FADS6	FADS6:fatty acid desaturase domain family, member 6	5.72552	5.68389	5.76375	5.14659	5.42922	5.26422	5.42095	5.80639	5.44257	5.3351	5.82894	5.34318	5.62377	4.70476
POTEJ	na	4.77421	5.12393	4.7887	4.99961	5.03632	5.02467	6.04901	6.28084	3.2109	3.70126	5.88507	7.04753	4.54268	3.677
POTED	na	3.65966	3.35189	3.18927	3.92308	3.65596	3.70608	3.5247	4.35006	3.19525	3.23286	3.9936	4.07554	3.1555	3.14894
TNFRSF8	TNFRSF8:tumor necrosis factor receptor superfamily, member 8	5.71432	5.56854	5.5205	5.04539	5.51688	5.02339	5.52563	6.09713	5.14603	5.36706	5.44846	5.46721	5.76919	6.00116
POTEE	na	7.12122	7.04854	7.29193	7.81082	7.37942	7.42637	9.41102	9.40588	4.03494	3.59999	9.09048	9.19499	2.91164	3.18326
NEK1	NEK1:NIMA (never in mitosis gene a)-related kinase 1	8.18501	8.29235	8.41549	8.39874	8.36519	8.48984	8.17676	8.57149	8.94053	8.83878	8.83116	8.56389	8.98192	8.93322
NEK2	NEK2:NIMA (never in mitosis gene a)-related kinase 2	9.94013	9.85149	9.44463	9.82055	9.179	9.37282	9.13228	9.3122	9.19277	9.12416	9.41303	8.9069	8.92462	9.39425
POTEF	na	7.11593	7.06966	6.97876	7.75083	7.64345	7.387	9.70003	9.6524	4.46482	3.8423	9.24511	9.43289	3.70892	3.72828
NEK3	NEK3:NIMA (never in mitosis gene a)-related kinase 3	6.72922	6.85893	6.99242	7.59612	7.98352	7.80936	8.33195	8.49588	8.6411	8.36231	7.88703	7.26205	5.23876	5.83224
TNFRSF4	TNFRSF4:tumor necrosis factor receptor superfamily, member 4	5.29133	5.34524	5.3991	5.03001	5.80171	5.14226	5.44033	5.67051	5.22695	4.85964	5.36749	5.33577	5.43037	5.50769
POTEA	na	4.54303	4.56918	5.03029	4.37004	5.01034	4.76444	5.94046	5.79942	3.9174	3.97196	5.91221	6.13662	3.96174	4.43831
KCNH1	KCNH1:potassium voltage-gated channel, subfamily H (eag-related), member 1	6.37981	6.29452	5.58905	5.66078	6.62911	6.44616	5.79277	5.51586	4.25136	5.9192	4.56999	4.98977	4.10489	4.8464
POTEC	na	3.4157	3.20976	3.07265	3.20333	3.20083	2.95037	3.24991	2.98327	3.18873	2.83757	3.28123	4.4237	2.52586	2.69559
KCNH2	KCNH2:potassium voltage-gated channel, subfamily H (eag-related), member 2	8.35701	8.52048	8.8119	8.80556	9.05974	10.0009	9.11023	9.11458	4.99576	5.38796	4.62926	5.18956	5.18456	5.24926
PIAS4	PIAS4:protein inhibitor of activated STAT, 4	8.42803	8.37278	8.46967	8.35166	8.22055	8.01214	8.0741	8.1169	8.0856	8.33884	7.80903	7.91141	8.06032	7.77755
PIAS3	PIAS3:protein inhibitor of activated STAT, 3	6.97414	7.39732	7.2184	7.33245	7.74329	7.83404	7.09208	7.6951	8.96614	8.9865	8.78404	9.05803	8.962	8.44719
KCNH3	KCNH3:potassium voltage-gated channel, subfamily H (eag-related), member 3	6.90149	7.15874	7.50682	7.45229	6.79438	7.0814	6.94133	6.9646	6.35462	6.76851	6.69827	7.41992	6.84346	6.38238
KCNH4	KCNH4:potassium voltage-gated channel, subfamily H (eag-related), member 4	6.28812	6.50356	6.17869	6.72289	6.12653	5.91665	6.98784	6.6463	4.88912	5.39761	5.29093	5.31362	5.37527	5.13246
DGAT2	DGAT2:diacylglycerol O-acyltransferase homolog 2 (mouse)	6.73807	6.83863	7.61943	7.28635	8.09646	8.14735	7.8628	7.08299	7.80531	7.55243	8.52109	9.3006	7.20047	7.34371
KCNH5	KCNH5:potassium voltage-gated channel, subfamily H (eag-related), member 5	7.8535	7.36405	7.00421	7.80924	3.77291	3.08778	3.15594	3.78415	3.41245	3.41324	6.27619	6.16275	3.16002	3.49265
FBXO18	FBXO18:F-box protein, helicase, 18	9.37191	9.36874	8.79635	8.8273	9.03677	9.14857	8.05221	8.3034	9.09254	9.03255	8.68209	8.59864	8.78067	8.40137
KCNH6	KCNH6:potassium voltage-gated channel, subfamily H (eag-related), member 6	8.19926	8.6336	7.79874	8.21626	7.40291	7.99958	8.50834	8.24032	4.03298	4.37469	4.14265	3.52717	4.1098	4.4558
KCNH7	KCNH7:potassium voltage-gated channel, subfamily H (eag-related), member 7	9.34809	9.5043	8.93177	9.16363	4.99113	4.53065	4.93814	4.67678	4.19386	4.15074	6.20659	5.8423	7.35538	7.49138
PHC1 /// PHC1P1	na	8.37559	8.48228	8.18018	8.56289	8.47819	8.53455	9.33807	9.37175	8.88733	8.68041	9.99272	9.96107	8.07815	7.94266
KCNH8	KCNH8:potassium voltage-gated channel, subfamily H (eag-related), member 8	3.72193	3.42652	3.52141	3.40036	3.29632	3.12515	4.11351	3.93874	3.8128	3.56353	3.45842	3.99571	3.38251	3.52113
FBXO16	FBXO16:F-box protein 16	7.60546	7.6118	7.06085	6.86606	7.86459	7.91876	8.10372	8.10372	4.64325	4.38372	6.27552	5.59706	6.28099	6.25333
STX8	STX8:syntaxin 8	5.72545	6.04104	5.7862	5.98063	7.2626	7.55047	7.76545	7.86197	8.46547	8.39238	7.45402	7.57528	7.41276	7.11472
C21ORF59	C21ORF59:chromosome 21 open reading frame 59	9.89663	9.69908	9.47728	9.64805	9.18221	8.70697	8.4508	8.4804	7.99737	8.28325	8.82863	8.58441	7.92781	8.30456
PRAMEF14 /// PRAMEF1	na	3.64799	3.28446	3.26444	3.12416	2.86803	3.22197	3.38447	3.25563	3.17549	2.90202	3.21282	3.19952	3.22667	3.16783
STX7	STX7:syntaxin 7	6.30748	6.6025	6.20692	6.43372	6.76476	6.93977	6.78128	6.63617	7.6276	7.65106	7.84443	8.24	6.45067	6.65777
FBXO17	FBXO17:F-box protein 17	7.132	6.81537	7.16626	7.34304	8.62379	8.74308	8.68691	8.46694	8.02909	7.855	8.78567	9.49328	8.83246	8.44953
C21ORF58	C21ORF58:chromosome 21 open reading frame 58	6.52239	6.09923	6.78069	6.45052	5.55591	6.05825	5.21355	5.75717	5.58213	5.91234	6.0742	5.28247	5.95634	5.85465
FBXO15	FBXO15:F-box protein 15	2.89527	2.74303	3.12405	3.20425	2.83535	3.02413	3.29932	3.13749	3.36218	3.31094	3.14086	2.98981	3.04361	2.76479
FBXO10	FBXO10:F-box protein 10	7.39737	7.14212	7.64935	7.45633	8.9397	9.1031	9.09895	9.18607	6.9519	7.45853	7.50095	7.52713	7.12263	6.66805
FBXO11	FBXO11:F-box protein 11	8.64773	8.68829	8.76634	8.91187	8.41067	8.38228	8.48161	8.60546	8.51526	8.67837	8.53674	8.35182	8.07948	8.05292
PIAS2	PIAS2:protein inhibitor of activated STAT, 2	8.84734	8.82727	8.58213	8.52211	8.3144	8.51811	8.17665	8.29011	8.05157	8.25799	8.64153	8.51091	7.80326	8.17254
LENEP	LENEP:lens epithelial protein	5.87648	5.39596	5.99149	5.91147	5.63863	5.77026	5.45832	6.57698	5.46351	5.30132	5.85997	5.71086	6.00624	5.65389
PIAS1	PIAS1:protein inhibitor of activated STAT, 1	11.5526	11.347	11.1815	11.231	10.7131	10.8503	11.1408	11.1447	11.0612	11.105	10.2421	10.3103	10.664	10.8493
NPAS4	NPAS4:neuronal PAS domain protein 4	5.80674	5.94156	5.96581	6.87901	5.21175	5.18834	5.7378	6.96548	4.97846	4.84823	4.49279	5.01289	4.78298	4.8511
LENG1	LENG1:leukocyte receptor cluster (LRC) member 1	7.02045	6.86791	7.1651	7.14211	6.744	6.65261	7.17624	6.91228	7.02159	6.95906	6.32332	6.47406	7.00705	7.09611
MINPP1	MINPP1:multiple inositol polyphosphate histidine phosphatase, 1	8.12846	8.05734	7.79053	8.12283	8.57495	8.17222	7.89498	8.05842	8.13616	7.95095	7.7973	7.81347	9.04214	8.99106
DMTF1	DMTF1:cyclin D binding myb-like transcription factor 1	11.1718	10.9346	11.2657	11.5442	11.035	10.8237	10.6006	10.6485	10.2613	10.2332	10.6341	10.9097	10.5706	10.3707
PKP2	PKP2:plakophilin 2	10.5148	10.6258	10.1914	10.2108	9.65891	9.93422	10.7052	10.8043	10.6739	11.0274	9.46309	9.1961	10.4584	10.598
PKP1	PKP1:plakophilin 1 (ectodermal dysplasia/skin fragility syndrome)	4.89238	4.85123	4.7056	4.48696	5.01251	4.85599	4.91025	5.15148	4.80756	5.02313	4.76048	4.74586	5.77128	5.86803
PKP4	PKP4:plakophilin 4	9.09859	9.08058	9.23178	9.34722	8.78943	8.81841	9.60727	9.26464	9.38058	9.31363	9.55326	9.95987	9.11987	9.38453
PKP3	PKP3:plakophilin 3	5.84631	5.91482	6.36573	6.06344	5.69076	5.02866	5.97945	6.046	5.75617	5.84146	5.91864	5.4526	6.15732	6.5884
C21ORF62	C21ORF62:chromosome 21 open reading frame 62	4.78689	4.6445	4.8994	4.22323	4.33722	4.82377	4.52648	4.53959	4.49897	4.29218	4.71385	4.35251	5.12555	4.2887
BLK	BLK:B lymphoid tyrosine kinase	6.05915	6.09151	6.46654	6.21503	5.59312	5.86891	5.96838	6.43276	5.83994	5.61853	5.83916	5.81936	6.22246	6.4099
PRAMEF5 /// PRAMEF6	na	5.67348	5.823	5.74375	5.55106	5.43836	5.57214	5.61573	5.88338	5.72387	5.68015	5.76862	5.77093	5.63875	5.80292
BLM	BLM:Bloom syndrome	8.66524	8.59239	8.64589	8.34654	8.26383	8.2429	7.56015	7.68999	8.73343	8.60267	8.03331	8.00241	7.15587	7.87582
KCNE1	KCNE1:potassium voltage-gated channel, Isk-related family, member 1	3.73638	3.55473	3.86244	3.84003	3.77099	3.7046	4.05002	3.87078	3.36638	3.8651	3.72493	3.75316	4.56268	3.73818
KCNE2	KCNE2:potassium voltage-gated channel, Isk-related family, member 2	3.56225	3.40096	3.19574	3.52594	3.53191	3.37682	3.63777	3.25403	3.38056	3.78068	3.55964	3.28474	3.43754	3.43867
KCNE3	KCNE3:potassium voltage-gated channel, Isk-related family, member 3	4.76178	4.38871	4.20652	4.53629	5.18847	5.27443	4.28153	4.45966	4.34596	5.08702	4.17494	4.12267	4.64586	4.79514
KCNE4	KCNE4:potassium voltage-gated channel, Isk-related family, member 4	3.96531	4.26119	4.07654	4.14081	3.95056	3.37628	3.65898	3.51065	3.58168	3.57523	3.68983	3.74577	3.51894	3.90484
ZC4H2	na	5.65646	5.97027	5.37612	5.22911	8.65219	8.94905	8.64224	8.5644	9.21182	9.12502	8.15197	8.2044	4.92736	5.25844
IREB2	IREB2:iron-responsive element binding protein 2	9.67497	9.75572	9.71964	9.60665	9.22026	9.04386	8.54539	8.03755	9.26247	9.1507	8.23682	8.50619	9.17348	9.13232
FBXO47	FBXO47:-	2.8978	3.10515	2.96236	2.94623	3.25459	2.9002	2.99319	2.72589	2.97406	3.16601	3.00542	3.07605	3.12773	3.21497
FBXO48	na	6.00105	6.12434	6.07742	6.38336	5.61274	6.66598	6.23719	6.50637	6.57539	6.8924	6.26096	5.52756	5.22713	5.63834
FBXO45	FBXO45:F-box protein 45	8.02646	8.37848	7.58893	8.09508	7.67399	7.62746	7.31006	7.40492	7.08132	7.14226	7.67119	7.82943	7.01836	7.31182
FBXO46	FBXO46:F-box protein 46	6.94207	7.00975	7.05033	6.8598	6.91225	6.93343	7.31944	7.19936	6.64526	6.55885	6.77615	6.9703	7.05599	6.89222
FBXO43	FBXO43:F-box protein 43	6.50349	6.06493	5.75311	5.29849	3.27396	3.17205	3.22781	3.58807	6.76504	5.81821	7.98437	7.63745	4.13806	5.89499
FBXO44	FBXO44:F-box protein 44	7.52057	7.83063	8.09312	8.23642	7.52068	7.83228	7.99444	7.52009	7.83293	7.3976	7.03516	7.06447	8.15676	7.71356
NPAS1	NPAS1:neuronal PAS domain protein 1	5.7546	5.78154	6.43946	5.64226	6.42073	6.23989	7.22235	7.5902	5.6997	5.21829	5.94719	5.53083	5.90792	6.18845
NPAS2	NPAS2:neuronal PAS domain protein 2	5.27747	5.20023	5.29164	5.18864	4.89824	5.16117	5.56331	5.25567	11.1467	11.5948	6.80557	6.30804	6.34987	6.08088
FBXO41	FBXO41:F-box protein 41	6.9764	6.94268	7.01837	6.91091	6.83518	7.14455	7.1366	7.34893	6.62337	6.59218	6.93876	6.67587	7.03132	6.96577
CCDC144A	na	6.92798	6.92023	6.83623	6.18191	3.59597	3.53959	5.04903	4.53117	6.61085	6.33436	6.40218	7.6453	5.52261	5.85842
FBXO42	FBXO42:F-box protein 42	7.22738	7.05702	7.21406	7.67415	7.05797	7.40164	7.09207	7.11981	7.18373	7.15577	7.04593	6.97772	7.14952	7.02127
NPAS3	NPAS3:neuronal PAS domain protein 3	3.01617	3.78046	4.04755	3.79992	4.1569	4.06102	3.29373	3.41693	3.63553	4.12736	3.89922	4.03617	3.71539	3.29804
PKD1P1 /// NPIPA5 //	na	10.187	10.0317	10.942	10.9151	8.80754	8.80805	9.91003	9.78431	9.20589	9.10864	8.83613	9.39494	9.47606	10.0364
FBXO40	FBXO40:F-box protein 40	3.04471	3.02043	3.00407	2.71236	3.62525	3.31061	3.59235	2.75796	2.92233	3.12311	2.97309	3.16296	3.15381	3.18361
MBIP	MBIP:MAP3K12 binding inhibitory protein 1	9.57392	9.74444	9.85607	9.94094	8.77277	8.73754	8.76469	9.06845	9.32188	9.32786	8.72953	8.37995	9.26125	9.25725
BMF	BMF:Bcl2 modifying factor	6.8307	7.22111	7.59666	7.71954	6.63538	6.61029	7.22899	7.07859	5.93816	6.38253	6.77456	6.62506	7.061	6.765
OR5G5P /// OR5G3	na	2.75502	2.84932	2.75329	3.43397	3.02112	3.16392	3.38034	3.31868	3.08121	2.96318	2.96175	2.71012	3.29974	3.29101
NEK8	NEK8:NIMA (never in mitosis gene a)- related kinase 8	4.50533	4.77236	4.40836	4.41211	4.70903	4.60336	4.43811	4.3626	4.47372	3.90925	3.6411	3.45426	4.2502	4.38397
KCNF1	KCNF1:potassium voltage-gated channel, subfamily F, member 1	6.08228	6.00118	6.40976	6.0858	5.92465	6.23151	6.30998	6.74006	5.97702	5.57389	6.17358	5.88354	6.23744	6.3941
NEK9	NEK9:NIMA (never in mitosis gene a)- related kinase 9	8.44963	8.42488	8.60034	9.14529	7.93869	7.77546	7.58086	7.57527	8.01409	8.07131	8.26813	8.39555	7.88777	8.05472
SDF2L1	SDF2L1:stromal cell-derived factor 2-like 1	6.76915	6.86662	6.88738	6.74058	7.34437	7.39237	7.27066	7.67632	6.88109	6.97313	6.95708	7.18094	7.02906	7.07494
NEK4	NEK4:NIMA (never in mitosis gene a)-related kinase 4	7.2233	7.32658	7.23709	6.90194	7.0606	7.08608	7.07011	7.11056	6.99884	7.25045	7.33607	7.20688	7.22044	7.68661
HTR1E	HTR1E:5-hydroxytryptamine (serotonin) receptor 1E	3.71051	3.57953	3.80661	3.42062	3.65902	3.51866	3.36112	3.95066	3.55051	3.20383	3.18309	3.35864	3.48307	3.21239
RASL10A	na	5.19859	5.12587	4.9141	4.27198	4.80967	5.07513	4.55991	5.09459	4.41013	4.90949	5.0635	5.19522	5.07459	4.53951
HTR1F	HTR1F:5-hydroxytryptamine (serotonin) receptor 1F	3.133	2.79771	3.58285	3.64107	2.92942	3.20575	3.03148	4.00763	3.30386	3.18633	3.35331	3.26829	3.88261	3.4568
NEK5	NEK5:NIMA (never in mitosis gene a)-related kinase 5	6.24035	5.57042	5.90537	5.7519	5.8531	5.62728	5.95748	6.11558	5.0314	4.54358	5.5587	5.28845	5.29264	4.7109
RASL10B	RASL10B:RAS-like, family 10, member B	7.74051	8.42745	8.18604	8.4683	8.77973	8.76611	8.65474	8.39325	5.19517	5.30466	5.25087	4.85482	5.3574	5.54198
TNFRSF9	TNFRSF9:tumor necrosis factor receptor superfamily, member 9	4.71879	5.17396	5.00718	4.90147	5.53184	5.81803	5.59981	4.60094	7.43177	4.74697	7.04121	7.48184	5.44704	5.00614
FBXO38	FBXO38:F-box protein 38	7.25045	7.31697	7.40721	7.49937	7.62735	7.11351	7.17624	6.89367	8.53183	8.10639	7.73834	7.84858	8.30347	7.53344
NEK6	NEK6:NIMA (never in mitosis gene a)-related kinase 6	6.27551	6.0967	5.69143	5.83483	7.56136	7.45822	7.14316	7.40917	9.13888	9.23266	8.45035	8.2523	8.21083	8.40108
NEK7	NEK7:NIMA (never in mitosis gene a)-related kinase 7	6.27984	7.02019	7.25958	7.57624	8.42111	8.02372	7.87094	8.30938	8.79152	8.71328	8.17902	8.19245	9.67255	9.86974
HTR1D	HTR1D:5-hydroxytryptamine (serotonin) receptor 1D	3.74048	4.91611	5.34147	5.91785	3.4532	3.79595	3.73656	3.41593	5.51221	6.96604	6.76954	7.0039	5.93394	6.32993
STYX	STYX:serine/threonine/tyrosine interacting protein	8.65785	8.52323	8.89867	8.92782	8.39327	8.60161	7.80435	7.66582	9.4353	9.48307	10.0611	9.71436	10.1738	9.97193
FBXO39	FBXO39:F-box protein 39	4.55544	4.44695	4.6097	3.89096	4.89523	4.55229	4.1088	4.51292	4.74464	4.54395	4.59786	4.3758	4.5093	4.39138
FBXO36	FBXO36:F-box protein 36	7.50594	7.37722	6.90931	7.24548	7.02933	7.00028	7.47046	7.2952	7.15473	7.0041	7.23759	7.23297	7.77899	6.87442
HTR1A	HTR1A:5-hydroxytryptamine (serotonin) receptor 1A	4.07606	4.05667	4.17658	3.62057	3.87535	3.98817	4.17381	4.61612	4.4948	4.11645	3.83275	4.19816	4.27473	4.34411
CRACR2A /// RNU6-174	na	9.12736	8.92964	8.43914	8.7968	6.84878	6.94671	7.71054	7.94663	4.35502	4.79023	4.78478	4.89125	4.63913	4.27196
HTR1B	HTR1B:5-hydroxytryptamine (serotonin) receptor 1B	5.63483	5.37808	5.60482	5.58262	5.42155	5.07648	5.995	6.30269	6.02134	5.47376	5.50683	5.67147	5.97791	5.62065
FBXO34	FBXO34:F-box protein 34	8.08838	8.17082	8.19283	8.46387	7.00721	6.97142	7.80356	7.4734	8.22485	8.06597	7.66158	7.059	7.71473	7.90809
CSNK1G2-AS1	na	6.22401	6.56788	6.04709	6.48907	6.25858	6.2227	6.37387	6.97703	6.05203	6.21909	6.0464	5.76369	6.69564	6.26935
FBXO32	FBXO32:F-box protein 32	5.3085	5.9938	6.4626	5.53838	6.92635	6.35914	7.09254	6.99699	5.96879	4.68828	6.03438	5.63168	8.79662	8.81199
BMX	BMX:BMX non-receptor tyrosine kinase	3.95353	3.56544	3.73661	3.77833	4.21191	3.89042	4.53958	4.7314	4.11402	3.90186	4.00401	3.95095	3.93185	3.76863
FBXO33	FBXO33:F-box protein 33	6.12561	6.11958	6.15699	5.87942	6.52521	6.3372	5.57507	5.64253	6.74048	6.45163	6.34114	6.24038	6.20105	6.16093
FBXO30	FBXO30:F-box protein 30	7.77157	8.13663	7.76211	8.40689	9.10168	8.94146	8.44773	8.21376	8.65896	8.52232	9.21306	9.20927	8.2813	8.16304
FAM90A1	FAM90A1:family with sequence similarity 90, member A1	4.10709	4.79692	4.58861	3.9814	5.57422	4.87867	3.89655	4.73892	4.21695	4.16205	4.02891	3.75369	4.10106	4.34177
FBXO31	FBXO31:F-box protein 31	8.40184	8.55753	9.02233	8.76561	8.1646	8.53882	8.05872	7.79583	7.76353	7.88624	8.06153	7.93739	7.11887	7.30953
DRAP1	DRAP1:DR1-associated protein 1 (negative cofactor 2 alpha)	9.2956	9.38654	9.02236	8.89297	8.51563	8.52271	7.71802	8.01528	10.1384	10.2402	10.703	10.5544	9.02833	9.31534
GATAD2A /// MIR640	na	9.36864	9.24626	8.88982	9.30645	9.86613	9.85418	9.43986	9.35542	9.18354	9.53449	9.18729	9.27845	8.37733	8.90182
MNAT1	MNAT1:menage a trois homolog 1, cyclin H assembly factor (Xenopus laevis)	8.89567	8.98337	8.64623	8.70192	7.45871	7.4543	7.7838	7.6302	8.7225	8.50952	8.68532	8.52668	8.42985	8.34367
BCAR3	BCAR3:breast cancer anti-estrogen resistance 3	4.78715	5.22103	5.76915	5.39252	5.54618	5.89825	5.01382	5.32523	8.49695	9.13572	7.71663	7.86044	8.53065	8.54707
KCNK5	KCNK5:potassium channel, subfamily K, member 5	5.33311	5.38902	5.71303	5.73269	5.25128	4.82188	6.45086	6.20548	4.32063	5.01931	4.8968	4.42719	7.58644	6.48721
PIWIL2	PIWIL2:piwi-like 2 (Drosophila)	5.81763	5.11103	5.03192	4.6286	3.6103	3.99438	4.71342	4.55778	4.09921	4.15368	3.90946	3.96809	4.15388	4.29002
PIWIL1	PIWIL1:piwi-like 1 (Drosophila)	4.24832	4.47047	4.3232	4.4207	4.5442	4.59161	5.20639	5.59515	4.56233	4.43608	4.4765	4.48876	4.35211	4.44479
KCNK6	KCNK6:potassium channel, subfamily K, member 6	7.72191	7.63053	7.59027	7.56314	7.21184	7.09989	7.0779	7.42688	7.33081	7.23161	7.15918	7.70347	7.64284	7.49374
ALAS2	ALAS2:aminolevulinate, delta-, synthase 2 (sideroblastic/hypochromic anemia)	4.29261	4.07578	4.53868	4.53461	4.24325	4.49017	4.59991	4.2195	4.23629	4.33944	4.29278	3.85474	4.06718	4.37021
KCNK7	KCNK7:potassium channel, subfamily K, member 7	6.19369	5.9832	6.45956	5.9966	5.96081	6.04297	6.59081	6.64975	6.20592	5.43801	6.24399	5.78954	6.63497	5.94763
PIWIL4	PIWIL4:piwi-like 4 (Drosophila)	3.96143	3.60963	4.20952	4.70546	4.25432	4.69352	3.98353	3.9129	4.80291	4.9309	3.74913	4.77892	3.49077	3.91435
ALAS1	ALAS1:aminolevulinate, delta-, synthase 1	7.98245	7.94046	8.15912	7.91932	8.34855	8.4919	8.21433	8.12707	8.20856	8.51931	9.52379	9.36675	9.3406	9.30334
PIWIL3	PIWIL3:piwi-like 3 (Drosophila)	2.78472	3.01236	2.9496	3.12629	3.02544	3.3779	3.17071	3.28818	2.94621	3.13351	2.94443	3.24927	3.134	3.26557
KCNK9	KCNK9:potassium channel, subfamily K, member 9	6.04895	6.00659	6.30807	6.78752	4.78906	4.93235	4.89053	4.91509	5.21017	4.97656	4.70175	4.74241	4.90644	4.91804
ONECUT2	ONECUT2:one cut domain, family member 2	7.26124	7.08747	7.79577	7.87621	6.79264	6.52837	7.87892	7.98023	6.09316	5.84591	6.32336	6.0103	6.01021	6.2516
ONECUT3	ONECUT3:one cut domain, family member 3	5.79836	5.8092	5.9288	5.4688	5.69127	5.47273	6.35189	6.22266	5.6699	5.50606	5.80877	5.96324	6.07665	5.96778
ONECUT1	ONECUT1:one cut domain, family member 1	4.38008	4.47424	5.26802	5.09294	4.62015	4.15733	6.02652	6.94201	5.58322	5.5285	4.37841	4.41113	4.32578	4.0193
HTR2B	HTR2B:5-hydroxytryptamine (serotonin) receptor 2B	3.72963	3.0902	3.25263	3.47748	3.57239	3.22213	3.20475	3.37889	3.19908	3.17666	3.46656	3.67735	3.42414	3.0561
PPWD1	PPWD1:peptidylprolyl isomerase domain and WD repeat containing 1	8.19908	8.12863	8.57128	8.30075	8.80355	8.53981	8.48271	8.40094	9.65585	9.78532	9.11901	9.43688	8.94911	8.83632
HTR2C	HTR2C:5-hydroxytryptamine (serotonin) receptor 2C	3.12044	2.75651	2.87407	3.08606	3.57856	3.72434	3.96414	3.69666	3.04564	3.27034	3.08778	3.11975	3.45759	3.28144
NENF	NENF:neuron derived neurotrophic factor	7.08911	7.7082	7.40862	7.1784	7.69431	7.55911	7.67368	7.69802	6.85958	7.22034	6.88686	6.72972	7.52604	7.16051
HTR2A	HTR2A:5-hydroxytryptamine (serotonin) receptor 2A	4.30214	3.82833	4.50304	3.45251	3.97718	4.14387	4.23683	4.21505	3.83286	4.03239	4.03224	4.11652	4.23289	3.89563
TNFSF13B	TNFSF13B:tumor necrosis factor (ligand) superfamily, member 13b	3.46961	3.82521	4.41019	3.99878	4.03704	3.39297	3.93313	4.00716	4.12387	3.63097	3.31387	3.50896	3.78184	4.07697
BOC	BOC:Boc homolog (mouse)	6.11033	6.21037	5.38716	5.69158	6.19894	5.93858	6.07259	6.10802	5.23493	5.33955	5.77969	5.95919	7.41666	6.31921
SPDL1	na	7.71072	7.86373	8.01361	7.832	8.05034	7.82989	6.94472	6.32726	9.57079	10.4421	9.53427	9.8164	8.4616	8.98944
NEO1	NEO1:neogenin homolog 1 (chicken)	10.7292	10.8874	10.486	10.5754	9.29631	9.44394	10.5205	10.421	10.0107	9.96259	6.62155	7.08277	8.58804	8.82713
BCAS2	BCAS2:breast carcinoma amplified sequence 2	8.96596	8.96616	9.32116	9.42352	9.31627	9.27531	8.91083	9.11758	8.62238	8.77246	9.07862	8.79726	8.69364	9.10595
BOK	BOK:BCL2-related ovarian killer	6.32128	6.26595	6.257	6.31231	5.65316	6.31576	6.89757	6.4023	6.9436	6.70627	7.03239	7.10517	7.16293	6.77226
MBL2	MBL2:mannose-binding lectin (protein C) 2, soluble (opsonic defect)	4.69048	4.75072	4.75952	4.28186	4.7669	4.74501	4.78332	4.47868	4.75998	4.90395	5.16232	4.71083	4.74317	4.64569
BCAS1	BCAS1:breast carcinoma amplified sequence 1	4.50296	4.34704	4.93612	5.53463	4.73902	4.71585	4.88327	4.65851	4.61309	4.47408	4.68199	4.47461	5.30276	5.88342
SLC36A1	SLC36A1:solute carrier family 36 (proton/amino acid symporter), member 1	5.92776	6.13234	6.39148	6.55263	6.81704	6.41014	6.21737	6.5141	7.54503	8.20441	7.07487	7.50796	6.654	7.06269
BCAS4	BCAS4:breast carcinoma amplified sequence 4	7.01992	6.93831	7.02307	7.20797	7.33952	6.97213	7.52726	7.57687	6.75535	6.98002	6.86688	6.95166	7.45942	6.96811
SLC36A3	SLC36A3:solute carrier family 36 (proton/amino acid symporter), member 3	3.42179	3.61154	3.16386	3.10638	3.37811	3.18284	3.39034	3.2924	3.40215	3.26957	3.55666	3.31184	3.43995	3.3855
SLC36A2	SLC36A2:solute carrier family 36 (proton/amino acid symporter), member 2	3.46089	3.52139	3.62335	2.93069	3.44731	3.92274	4.31498	3.93305	3.89682	3.96129	4.08255	3.09264	3.44301	3.93227
PIANP	na	7.64479	7.85747	7.4208	7.43691	6.15693	6.12609	6.86134	7.24517	6.39544	6.13436	6.21391	5.72418	5.60997	5.96608
HTR3E	HTR3E:5-hydroxytryptamine (serotonin) receptor 3, family member E	3.89797	3.81864	3.22335	4.36023	3.63828	3.61439	4.05797	4.51913	3.36687	3.94052	3.77676	3.75877	3.62404	3.63425
VPS13C	VPS13C:vacuolar protein sorting 13 homolog C (S. cerevisiae)	7.84712	7.64763	8.14448	8.25632	7.51693	7.67345	7.58634	7.96473	8.11464	8.24024	7.44653	7.1976	7.6034	7.17518
VPS13D	VPS13D:vacuolar protein sorting 13 homolog D (S. cerevisiae)	7.05933	6.93023	7.24689	7.7257	6.16591	6.13567	6.31104	5.8667	7.09249	6.60333	6.89855	7.10282	6.81441	6.8552
DHPS	DHPS:deoxyhypusine synthase	9.38634	8.87757	9.73742	9.65165	9.18037	9.0095	9.57762	9.34094	9.01164	8.88672	8.53187	8.63157	8.71286	8.33947
HTR3C	HTR3C:5-hydroxytryptamine (serotonin) receptor 3, family member C	3.53067	3.53559	3.57195	3.73882	3.35806	3.77711	4.13097	3.50334	3.66534	3.52054	3.76875	3.70398	3.46908	3.58058
VPS13A	VPS13A:vacuolar protein sorting 13 homolog A (S. cerevisiae)	7.33954	7.57537	7.40822	7.42386	7.18196	7.23778	7.4021	7.38696	7.67466	7.43515	7.50949	8.02924	6.02625	6.05402
HTR3D	HTR3D:5-hydroxytryptamine (serotonin) receptor 3 family member D	6.40472	6.10142	6.3943	6.15128	6.73879	6.878	6.57853	6.54172	6.30592	6.04439	6.04573	6.28245	6.72378	6.34601
VPS13B	VPS13B:vacuolar protein sorting 13B (yeast)	9.30482	9.30604	9.1166	9.52991	10.1067	10.0351	10.2125	10.3536	9.32046	8.9015	10.0859	10.2256	10.8059	10.3086
HTR3A	HTR3A:5-hydroxytryptamine (serotonin) receptor 3A	5.14349	5.89517	4.72469	5.51733	6.73862	7.90377	6.21112	6.44996	5.03882	4.7647	4.31999	4.80417	4.76688	4.70501
HTR3B	HTR3B:5-hydroxytryptamine (serotonin) receptor 3B	3.15003	3.35672	3.20532	3.21983	3.4703	3.33508	3.37708	3.3715	3.39321	3.38527	3.25363	3.24963	3.44278	3.18096
RABGGTB	RABGGTB:Rab geranylgeranyltransferase, beta subunit	7.6517	7.72299	7.61862	7.4946	7.37169	7.57104	7.80874	7.90716	7.58909	6.87885	7.47972	7.4971	7.25489	7.08364
RABGGTA	RABGGTA:Rab geranylgeranyltransferase, alpha subunit	8.09573	7.64228	8.41347	8.36153	7.91898	8.04256	7.42463	7.79441	8.31564	8.47213	7.98738	8.33126	7.68281	7.66806
NEMF	na	7.39968	7.34044	7.45474	7.4657	6.35743	6.67374	6.74266	6.6823	7.59407	7.81939	7.33655	7.27935	7.44561	7.23147
C1D	C1D:-	7.49513	7.67589	7.59015	7.55613	8.71097	8.13232	7.26247	7.27898	7.7893	7.92519	7.88345	7.73226	8.09659	8.03907
BPY2B /// BPY2C ///	na	3.11015	2.72435	3.45567	2.97015	2.84599	3.09766	2.79172	3.01762	2.45407	3.4375	3.24397	2.88647	3.02285	3.07653
GCN1 /// MIR4498	na	8.65989	8.72802	8.79313	8.8508	9.05768	9.0936	8.44522	8.08311	8.54341	8.59234	9.05606	9.3559	8.55022	8.58992
BPI	BPI:bactericidal/permeability-increasing protein	6.10962	5.90476	6.26179	5.98487	5.78641	6.0987	6.38275	6.10543	5.99412	5.89954	5.95979	6.03737	5.90644	5.80733
BCAT1	BCAT1:branched chain aminotransferase 1, cytosolic	3.37205	3.38608	3.23305	4.1233	3.71473	4.34921	3.81582	3.74345	3.60387	3.82646	8.93497	8.92393	5.31129	6.60571
BCAT2	BCAT2:branched chain aminotransferase 2, mitochondrial	8.79289	8.78416	8.75655	8.89529	8.65399	8.81019	7.92582	8.17432	7.9942	7.77017	8.14693	8.14182	8.31372	8.83045
C1S	C1S:complement component 1, s subcomponent	4.89788	4.78008	6.26958	6.69788	5.17721	4.46237	4.48892	4.73939	4.66215	4.45264	4.31448	4.19998	4.52397	5.0822
C1R	C1R:complement component 1, r subcomponent	3.24656	3.50837	3.24487	3.48226	3.41498	3.65055	3.15632	3.66963	3.19743	3.39205	3.37543	3.19776	3.7367	3.4366
LRTM2	LRTM2:leucine-rich repeats and transmembrane domains 2	7.36919	6.88779	8.0236	8.62885	6.28526	6.23645	6.51052	6.99471	6.25254	6.05041	6.43105	6.4602	6.64539	6.22092
LRTM1	LRTM1:leucine-rich repeats and transmembrane domains 1	3.30838	3.36994	3.589	3.20166	3.62895	3.61062	3.27838	3.54597	3.36859	3.35717	3.30846	3.20474	3.33084	3.68632
LENG9	LENG9:leukocyte receptor cluster (LRC) member 9	4.92003	5.26866	5.75489	4.8058	4.62355	4.86009	5.58521	5.39365	5.36353	4.83833	4.91906	4.81172	5.74882	5.58404
LENG8	LENG8:leukocyte receptor cluster (LRC) member 8	9.19717	9.16343	10.2627	10.4219	9.55743	9.27628	10.5262	10.45	9.32021	9.01818	8.8741	9.19717	9.77796	9.51725
U2AF1	U2AF1:U2 small nuclear RNA auxiliary factor 1	10.8999	10.9323	10.7735	10.6672	10.562	10.4194	10.9059	10.6549	10.2163	10.3698	10.3492	10.7252	9.77538	10.4049
IL2RG	IL2RG:interleukin 2 receptor, gamma (severe combined immunodeficiency)	4.00464	4.03972	4.30976	4.38821	7.67804	7.02754	6.62126	7.01995	4.36944	4.35676	4.63283	4.34395	4.05133	4.06774
DRAM1	na	2.90257	3.54445	3.69429	4.14703	3.29378	3.64765	3.24593	3.44042	6.88691	6.17814	5.33504	5.53971	7.13774	7.48815
AWAT1	na	4.56301	4.29308	4.69024	4.10387	4.38705	4.67209	5.1016	5.07092	4.38065	4.71182	4.50029	4.78092	4.79563	4.65858
AWAT2	na	4.71926	4.37303	4.74113	4.55103	4.44371	4.08929	5.02629	4.7003	4.59138	4.23149	4.43522	4.35417	4.73973	4.40015
U2AF2	U2AF2:U2 small nuclear RNA auxiliary factor 2	9.6251	9.63805	9.06906	8.84283	10.0336	10.0254	9.57764	9.2126	9.66443	9.83869	9.65032	10.1388	9.76838	10.1141
DRAM2	na	7.03027	7.49362	7.8249	8.07394	8.5554	8.62114	9.30938	9.10839	7.61691	7.53202	7.97285	7.57936	9.0712	8.06735
SLC36A4	SLC36A4:solute carrier family 36 (proton/amino acid symporter), member 4	7.37255	7.47488	7.5185	7.09497	7.55713	7.49307	7.71809	7.42315	9.15621	9.00379	7.66641	7.47641	8.31729	8.38707
KCNJ1	KCNJ1:potassium inwardly-rectifying channel, subfamily J, member 1	3.13075	2.78568	2.89404	3.19782	2.89241	2.79537	3.10639	3.0966	3.07297	2.81672	3.39351	3.02819	3.18248	2.93017
KCNJ2	KCNJ2:potassium inwardly-rectifying channel, subfamily J, member 2	4.82293	5.40518	4.81244	5.10943	4.88941	4.87123	4.03417	4.5765	3.72676	4.47813	4.1243	3.52904	3.80324	3.23948
KCNJ3	KCNJ3:potassium inwardly-rectifying channel, subfamily J, member 3	9.92865	9.51468	9.40093	9.52933	3.66774	4.36485	2.98276	3.45648	4.02471	3.21791	3.18805	3.44602	3.5589	3.10784
KCNJ4	KCNJ4:potassium inwardly-rectifying channel, subfamily J, member 4	6.06757	6.21478	6.56637	7.02633	5.3535	5.62186	5.94718	6.16367	5.52997	5.69797	5.61944	5.61171	5.82702	5.98751
KCNJ5	KCNJ5:potassium inwardly-rectifying channel, subfamily J, member 5	4.37364	4.23298	5.3092	4.69103	4.25886	4.10248	4.63357	5.11824	4.13418	4.43356	4.43013	3.90734	4.76434	4.27245
COL26A1	na	6.48922	6.44933	6.4914	6.65435	6.57186	6.58544	6.80582	7.25394	6.7078	6.06057	6.42865	6.51663	6.78037	6.53091
KCNJ6	KCNJ6:potassium inwardly-rectifying channel, subfamily J, member 6	8.28286	8.06863	7.57195	7.68577	3.28905	3.6613	4.17184	3.95371	3.68321	3.41474	3.98258	3.67321	3.16151	2.92617
GPKOW	GPKOW:G patch domain and KOW motifs	7.51141	7.254	7.17099	7.2366	7.87034	8.26841	7.11775	6.99576	7.1169	7.41614	7.6255	7.69375	7.29416	6.95832
KCNJ8	KCNJ8:potassium inwardly-rectifying channel, subfamily J, member 8	5.85691	5.75873	6.48109	6.03984	8.90499	9.23064	8.04082	8.04579	5.86	5.52488	5.97701	6.14585	6.16828	5.89382
KCNJ9	KCNJ9:potassium inwardly-rectifying channel, subfamily J, member 9	4.74699	4.4527	4.30546	4.2214	3.56635	4.38142	4.1098	4.54822	4.54374	4.2564	4.04468	4.28885	4.67115	4.26731
FAM156A /// FAM156B	na	7.70563	7.56775	8.04754	8.12297	8.11339	7.92207	7.72908	7.70109	7.39809	7.47114	8.26043	8.56843	7.62443	7.27908
HTR5A	HTR5A:5-hydroxytryptamine (serotonin) receptor 5A	3.48552	3.34473	3.19929	3.33372	3.45031	3.03159	3.35085	3.37038	3.32888	3.35372	2.97689	3.23961	3.27028	3.18079
GSTZ1	GSTZ1:glutathione transferase zeta 1 (maleylacetoacetate isomerase)	7.17304	6.94523	6.75096	6.76718	6.38329	6.08678	5.85508	5.605	6.41536	6.35453	5.88831	5.64316	6.32534	6.07122
BRE	BRE:brain and reproductive organ-expressed (TNFRSF1A modulator)	9.94991	9.78325	9.76519	9.60912	9.64339	9.15646	8.82222	8.95386	10.2073	10.4937	9.70534	9.68231	9.83776	9.65369
IL2RA	IL2RA:interleukin 2 receptor, alpha	3.70423	3.66805	3.32002	3.81309	3.40162	3.56155	3.68412	4.13902	3.5462	3.48515	3.44562	3.17112	4.09317	3.38208
IL2RB	IL2RB:interleukin 2 receptor, beta	4.40806	4.31029	4.72638	4.44889	4.25804	4.16573	4.58752	5.20027	4.27826	4.35323	4.29859	4.08518	4.76243	4.28086
KCNK1	KCNK1:potassium channel, subfamily K, member 1	8.69488	8.60581	7.82176	7.89928	6.86593	5.92423	5.67999	5.2918	4.69996	4.51894	4.51505	4.59119	8.27927	8.19819
KCNK2	KCNK2:potassium channel, subfamily K, member 2	5.08406	4.99388	4.40168	4.68011	7.27828	7.25092	6.79039	7.26939	5.0528	4.19271	5.01645	5.25487	7.40566	7.30291
KCNK3	KCNK3:potassium channel, subfamily K, member 3	6.90476	7.42768	7.55856	7.8954	6.14249	6.27246	7.47328	6.85877	6.29221	6.30291	5.9243	5.81748	6.57202	6.58927
BCAR1	BCAR1:breast cancer anti-estrogen resistance 1	8.94204	9.06365	9.10316	9.13618	7.91038	8.42332	6.9744	6.56071	9.51376	9.74911	9.51192	9.75312	9.33755	10.1539
CDRT15	CDRT15:CMT1A duplicated region transcript 15	6.13138	6.6186	6.30919	6.28058	6.51179	6.06313	6.29205	6.519	6.50465	5.71442	6.48372	6.27322	6.39332	6.38262
KCNK4	KCNK4:potassium channel, subfamily K, member 4	6.72083	6.64853	6.69868	6.03784	6.34787	6.50701	6.69667	6.93855	6.48118	6.54322	6.62637	6.3505	6.66346	6.77022
SLC23A3	SLC23A3:solute carrier family 23 (nucleobase transporters), member 3	5.71251	5.47225	5.97518	5.36731	5.56507	5.12838	5.63979	5.97221	5.90793	6.02711	5.7368	5.71003	5.518	5.07854
SLC23A2	SLC23A2:solute carrier family 23 (nucleobase transporters), member 2	8.47374	8.68425	8.58542	9.12362	8.01583	8.38391	8.73532	8.97259	8.4023	8.55213	7.65134	7.87643	6.86932	6.9218
CERK	CERK:ceramide kinase	9.19135	9.24196	9.33223	9.77866	8.23062	8.64094	8.52527	8.57851	8.20156	8.5628	7.9239	8.06713	7.05154	7.71051
SLC23A1	SLC23A1:solute carrier family 23 (nucleobase transporters), member 1	5.82901	5.69912	5.4812	4.73876	5.44503	5.17546	5.16538	6.14563	5.42262	5.34775	5.55807	5.42879	7.66418	5.91887
LGALSL	na	7.2205	7.45016	7.96872	8.62911	7.7998	8.08653	8.53787	8.45222	8.24433	8.37179	7.66444	7.53208	8.77335	8.35408
CCP110	na	8.66695	8.77737	8.15028	8.38725	6.52989	6.71948	6.9006	6.28424	6.96581	7.09391	7.12869	7.36008	8.10361	8.60791
PEX26	PEX26:peroxisome biogenesis factor 26	8.19396	8.33979	8.29957	8.60634	8.38572	8.42386	7.65277	8.14212	7.36994	7.53557	8.23564	8.77089	8.05584	8.30775
LGALS4	LGALS4:lectin, galactoside-binding, soluble, 4 (galectin 4)	4.67867	4.53394	4.69824	4.97034	4.90358	4.73399	5.46923	5.60036	4.63437	4.73179	4.67766	4.57188	5.0364	4.9072
LGALS3	LGALS3:lectin, galactoside-binding, soluble, 3 (galectin 3)	5.70606	5.83901	5.93251	5.83147	5.62152	5.55849	6.6083	6.27473	6.53183	6.20517	6.79452	7.76567	9.43139	9.30721
LGALS2	LGALS2:lectin, galactoside-binding, soluble, 2 (galectin 2)	6.7685	6.73092	6.5715	6.41212	6.44236	6.19519	6.42934	7.09494	6.55118	6.65226	6.61601	6.2567	6.90331	6.52258
IL36A	na	3.8829	3.76095	4.17942	4.56263	4.55772	3.72627	4.50493	4.69235	4.28487	3.85003	3.90863	3.702	4.4334	3.85664
LGALS1	LGALS1:lectin, galactoside-binding, soluble, 1 (galectin 1)	6.37609	6.24665	6.0823	5.6812	7.35357	7.82402	6.53058	6.68804	11.5663	12.1352	11.5236	11.1084	12.1509	11.5623
IL36B	na	3.29492	3.18895	3.27493	3.40512	2.84168	3.37031	3.26892	3.30047	3.65073	2.82382	3.65915	3.37961	3.76044	3.17905
MCIDAS	na	6.69017	6.45397	6.41971	6.61318	5.21035	4.9606	5.13178	4.51361	6.32674	6.17335	6.03473	6.21022	5.31456	5.40841
BSG	BSG:basigin (Ok blood group)	11.0089	11.2487	10.6758	10.8914	11.6868	11.4892	11.5091	11.3686	11.8489	12.0958	11.1014	11.6168	11.2809	11.295
ATXN7L1	ATXN7L1:ataxin 7-like 1	7.16225	6.7904	6.90965	6.67327	6.31877	6.32037	6.08939	6.00385	7.16962	7.02741	6.96952	6.57779	5.60149	6.13727
LGALS9	LGALS9:lectin, galactoside-binding, soluble, 9 (galectin 9)	5.43209	4.98055	5.95633	5.71065	5.38679	4.70433	5.90762	5.96194	5.26141	4.44189	4.74829	4.74886	5.63242	7.61176
ATXN7L2	ATXN7L2:ataxin 7-like 2	5.98606	6.12274	6.22709	6.20498	5.47523	5.80032	5.67242	5.19993	5.27709	5.57202	5.50828	5.50955	4.9304	5.17737
LGALS8	LGALS8:lectin, galactoside-binding, soluble, 8 (galectin 8)	3.4887	3.45869	3.77855	3.99765	3.99285	3.7235	3.5915	3.95089	7.7286	7.4988	3.37889	3.66827	7.01863	7.50512
BSN	BSN:bassoon (presynaptic cytomatrix protein)	7.46175	7.27517	7.71836	7.60626	6.69491	6.64766	7.38541	7.26936	5.65065	6.04741	6.51787	6.17326	6.21321	5.96695
ATXN7L3	ATXN7L3:ataxin 7-like 3	6.17861	6.00991	6.17859	6.21175	6.93725	6.4795	6.43444	6.43522	6.72152	6.55579	5.83328	6.15864	6.19354	6.71715
CER1	CER1:cerberus 1, cysteine knot superfamily, homolog (Xenopus laevis)	4.47328	4.32964	4.0817	4.12984	4.43117	4.38195	4.54902	4.90315	4.24695	4.41843	4.23134	4.25865	3.97074	4.751
LIMCH1	na	8.83154	8.30229	7.74727	7.85741	8.21641	8.981	7.33196	7.4899	8.14156	7.85943	4.1782	3.72203	8.72947	8.38352
BSX	na	5.29493	5.1278	5.31726	5.06913	5.41621	5.74452	5.57492	5.56589	5.3283	5.36944	5.30465	5.28221	5.98454	4.985
C20ORF96 /// NRSN2-A	na	7.32615	7.43736	7.87492	7.85309	7.24832	7.48099	7.77376	7.51963	7.61677	7.61254	6.77056	6.46612	6.03189	6.45042
GOLPH3L	GOLPH3L:golgi phosphoprotein 3-like	8.39145	8.03107	8.1487	8.41451	8.97709	9.01397	8.86241	8.58364	8.50017	8.14271	8.03632	8.17821	8.85109	8.6666
BTC	BTC:betacellulin	4.31754	4.2939	4.5261	4.22476	4.01035	4.04102	4.86027	4.2913	4.64393	4.37372	4.38219	4.33743	4.21532	5.20679
BTD	BTD:biotinidase	5.50863	5.56049	5.86764	6.09815	6.28534	6.72363	6.90619	7.15539	7.8871	7.60368	5.87047	6.11459	8.05043	7.47984
CFDP1	CFDP1:craniofacial development protein 1	8.64576	8.76844	8.3769	8.41954	8.1693	8.30155	8.44026	8.3971	8.04998	8.0861	8.24225	8.34266	8.58701	8.34312
SOAT1	SOAT1:sterol O-acyltransferase (acyl-Coenzyme A: cholesterol acyltransferase) 1	7.60506	8.09633	7.96243	8.0655	9.8079	10.0746	9.23797	9.22411	9.48287	9.94452	9.5291	9.64807	9.64333	9.70827
CRISPLD1	CRISPLD1:cysteine-rich secretory protein LCCL domain containing 1	4.22112	4.28233	4.1987	4.39061	5.84866	6.3019	6.58376	6.37011	5.12427	4.79994	6.31587	6.28662	4.31375	5.13659
SOAT2	SOAT2:sterol O-acyltransferase 2	4.11451	4.05539	4.47143	4.42351	4.34706	4.4124	4.32821	5.28216	4.27285	4.72866	4.76398	4.22165	4.68979	4.68838
CRISPLD2	CRISPLD2:cysteine-rich secretory protein LCCL domain containing 2	7.46024	7.15806	7.96839	7.01799	5.91607	5.6232	5.90295	6.42	5.8047	5.63908	6.29647	5.70541	5.84031	5.65814
SUB1	SUB1:SUB1 homolog (S. cerevisiae)	11.6155	11.7776	11.3967	11.2706	10.7303	10.6113	9.94278	10.0765	10.8612	10.9939	11.1653	11.1183	11.3817	11.6085
KCNQ1	KCNQ1:potassium voltage-gated channel, KQT-like subfamily, member 1	6.28645	6.25705	6.69641	6.23387	6.38355	5.92299	6.66478	6.89138	6.52593	6.48249	6.50177	6.58049	6.60317	6.44209
NINJ2	NINJ2:ninjurin 2	6.35142	6.30778	6.23759	6.18048	6.43167	6.17901	5.93832	6.24363	7.4103	6.87885	6.32836	6.07175	7.67014	8.089
NINJ1	NINJ1:ninjurin 1	6.38095	6.62644	6.95222	6.90841	6.58271	6.79051	6.75951	6.54537	6.79216	7.34634	6.80397	7.20749	7.56794	7.71288
KCNQ2	KCNQ2:potassium voltage-gated channel, KQT-like subfamily, member 2	10.5561	10.0683	10.1667	10.1264	5.81348	5.93493	6.22723	6.57343	5.74127	5.84677	5.78827	6.08619	6.24182	5.82798
KCNQ3	KCNQ3:potassium voltage-gated channel, KQT-like subfamily, member 3	3.71149	3.55264	4.11052	4.17385	4.14844	4.22475	6.6788	7.45467	7.86192	7.89127	3.98019	3.67611	4.09282	3.5775
BTK	BTK:Bruton agammaglobulinemia tyrosine kinase	4.09319	3.83922	3.91326	3.4132	4.06622	3.37297	3.50536	3.48473	3.37772	3.54766	3.91488	3.48083	3.62249	3.53974
KCNQ4	KCNQ4:potassium voltage-gated channel, KQT-like subfamily, member 4	5.41299	5.25365	6.65666	6.33112	5.99212	5.76902	5.85372	6.12415	5.03238	5.36093	5.76838	5.33555	5.06991	5.1339
KCNQ5	KCNQ5:potassium voltage-gated channel, KQT-like subfamily, member 5	4.15345	3.94239	4.56176	4.05926	9.51818	9.03931	9.1009	9.20813	8.75799	8.75711	9.78306	10.2802	5.18917	5.82058
CES1	CES1:carboxylesterase 1 (monocyte/macrophage serine esterase 1)	6.63038	6.56573	6.45356	6.25854	6.55706	6.30151	6.8563	6.70609	6.61398	6.16002	6.2899	6.45075	6.79453	6.23101
CETP	CETP:cholesteryl ester transfer protein, plasma	3.58849	3.71968	3.8916	3.80539	4.02509	3.87051	4.0854	4.27345	4.1065	3.8684	3.95376	3.63772	4.05878	3.92968
GRB7	GRB7:growth factor receptor-bound protein 7	6.8318	6.25255	6.99535	6.66236	5.95685	5.77548	6.51244	6.36693	5.35176	5.49311	6.01026	5.38633	6.49895	7.02047
DNAJC25-GNG10 /// GN	na	6.90096	7.26008	6.54746	6.95369	6.80041	6.69318	6.56311	6.19169	8.24303	8.29976	7.79626	7.59616	7.36782	7.42432
DHX8	DHX8:DEAH (Asp-Glu-Ala-His) box polypeptide 8	10.0479	10.2088	10.0139	10.1635	10.2047	10.1092	10.0863	9.79787	10.1909	10.1382	9.19794	9.39003	10.251	10.1118
DHX9	DHX9:DEAH (Asp-Glu-Ala-His) box polypeptide 9	9.56796	9.70413	8.9362	9.0706	9.20591	9.08693	8.83531	9.03567	8.99113	9.03928	9.42464	9.11633	7.98277	8.95064
RRAD	RRAD:Ras-related associated with diabetes	3.14009	3.31436	3.59517	3.57056	3.66732	4.08741	4.5872	4.3443	3.27885	3.35893	4.14555	4.50365	3.3858	3.10866
ZBTB1	ZBTB1:zinc finger and BTB domain containing 1	8.10687	7.86338	8.40665	8.29033	7.46698	7.44074	7.56603	7.31247	8.44501	8.65811	7.91629	8.58262	8.54409	8.32278
ZBTB5	ZBTB5:zinc finger and BTB domain containing 5	5.97441	6.30074	6.55658	6.55571	7.17582	7.03353	6.51399	6.36926	6.6507	6.89909	7.10821	7.31983	7.49054	7.69159
ZBTB4	ZBTB4:zinc finger and BTB domain containing 4	5.82896	6.44671	5.95254	6.32668	6.12066	6.78534	6.88877	6.27296	7.51455	7.11444	6.9008	6.70006	7.2828	7.28927
CFAP126	na	4.36295	4.36602	5.31092	4.51642	4.85377	4.14798	4.11166	4.96567	4.40239	4.06431	4.39407	4.27955	4.65492	3.99514
ZBTB3	ZBTB3:zinc finger and BTB domain containing 3	6.04131	5.78279	5.98972	5.26499	5.90414	6.27444	5.62626	5.48774	5.97765	5.98637	6.05134	5.73848	5.93742	6.04298
ZBTB2	ZBTB2:zinc finger and BTB domain containing 2	7.69688	8.15263	7.94688	7.64313	8.13801	8.04626	7.51261	7.27802	8.63032	8.74412	8.48457	8.69608	7.51296	8.21952
NEU2	NEU2:sialidase 2 (cytosolic sialidase)	5.82966	5.66634	6.28629	5.4726	5.79793	5.86123	5.84108	6.82993	5.68509	5.59786	5.89454	5.85045	5.37797	5.64881
NKAIN2	na	3.87193	3.99113	5.17736	4.54779	4.15502	4.01684	4.32878	3.89835	3.89595	4.01183	4.05879	3.88309	4.01785	3.45382
PKHD1	PKHD1:polycystic kidney and hepatic disease 1 (autosomal recessive)	3.41567	3.08007	3.60238	3.56026	4.23789	3.73042	3.69392	3.68134	3.62124	3.56765	3.88617	3.09485	4.00527	3.94837
NKAIN1	na	9.88972	9.48905	9.26355	9.22491	6.20277	6.06064	8.51468	7.59233	5.507	5.61524	5.40174	4.67589	6.29895	6.3935
NEU3	NEU3:sialidase 3 (membrane sialidase)	6.50458	6.64103	6.98609	6.76011	6.90399	7.00727	7.14499	7.26824	7.05731	6.81364	7.10915	6.80649	6.84204	6.87761
NEU4	NEU4:sialidase 4	5.64799	5.73853	6.21226	6.10916	6.08908	6.08743	5.98527	6.27653	5.32905	5.92743	5.25746	5.59276	6.05135	5.6359
MC2R	MC2R:melanocortin 2 receptor (adrenocorticotropic hormone)	3.60907	3.79281	3.8861	3.91301	4.43327	3.81041	3.99287	4.41779	3.87734	3.60795	3.80648	3.50727	3.67437	3.94286
NKAIN4	na	5.95652	5.70301	6.02812	6.11824	5.57559	5.84796	6.36715	6.61544	5.68431	5.66304	6.16125	5.59491	6.04817	5.528
NKAIN3	na	4.24836	3.93761	4.99474	4.24747	4.0908	3.48748	3.54532	4.56596	3.56514	3.91386	4.11255	5.00495	3.95079	3.89809
RACGAP1	RACGAP1:Rac GTPase activating protein 1	11.1358	10.9641	10.9595	10.8773	10.7339	10.7103	9.71455	9.52166	10.8436	11.0434	10.5221	10.5675	10.1651	10.9256
RRAS	RRAS:related RAS viral (r-ras) oncogene homolog	6.9891	6.78861	7.44448	6.95287	7.1685	6.45037	7.28148	7.55521	8.75704	8.59839	8.35823	8.26577	8.83426	8.36564
NEU1	NEU1:sialidase 1 (lysosomal sialidase)	6.95437	7.06133	7.90838	8.06643	8.19481	8.11846	7.66194	7.67787	8.2878	8.48157	7.83436	7.87466	8.61195	8.21306
KCNN1	KCNN1:potassium intermediate/small conductance calcium-activated channel, subfamily N, member 1	7.53183	7.68925	7.49475	7.49007	7.11297	7.41362	8.40027	8.373	6.72443	6.99361	6.5623	6.70028	6.80867	6.55226
KCNN2	KCNN2:potassium intermediate/small conductance calcium-activated channel, subfamily N, member 2	3.79646	3.70265	4.13899	4.27681	3.42187	3.21612	3.42581	3.96963	3.54302	3.63114	3.51406	3.25849	3.29193	3.12071
FAM192A	na	9.41362	9.81569	9.48508	9.45332	8.7288	8.66428	8.02106	7.87232	9.08924	9.37484	9.17396	9.34151	9.62478	9.90079
KCNN3	KCNN3:potassium intermediate/small conductance calcium-activated channel, subfamily N, member 3	6.24453	5.3412	6.38922	6.01252	4.59752	4.64678	4.88192	4.90365	4.51136	4.0604	4.65692	4.65419	5.04629	4.86272
KCNN4	KCNN4:potassium intermediate/small conductance calcium-activated channel, subfamily N, member 4	6.66618	6.47232	6.66801	6.84944	6.35344	6.47298	6.85341	7.22153	6.76543	6.97124	8.27237	8.73449	8.69924	9.03854
NTNG1	NTNG1:netrin G1	4.82918	4.40167	5.4876	5.84679	4.05026	3.92822	3.69357	4.2728	3.90878	3.52587	3.78748	4.2278	4.08827	3.66349
SLC10A4	SLC10A4:solute carrier family 10 (sodium/bile acid cotransporter family), member 4	4.00877	3.88798	4.27875	4.05452	7.09756	7.25931	6.60115	6.19208	4.55545	4.36402	6.37036	7.35332	4.7961	4.18641
BBS2	BBS2:Bardet-Biedl syndrome 2	6.80662	6.51529	7.47253	7.36629	6.35603	6.19964	6.78982	6.92124	7.3135	7.08728	6.7802	6.23642	8.22424	7.17847
SLC10A5	SLC10A5:solute carrier family 10 (sodium/bile acid cotransporter family), member 5	4.67387	4.86335	4.6112	4.54982	4.69517	4.39915	5.03079	4.9327	5.06142	5.29741	6.77731	6.50109	4.51946	4.68942
NTNG2	NTNG2:netrin G2	8.58822	8.63744	9.12887	9.21681	7.14804	7.40977	8.83295	9.40863	6.58462	6.68686	7.04269	6.73074	6.67298	6.67361
BBS1	BBS1:Bardet-Biedl syndrome 1	7.08075	6.77496	6.58022	7.33889	7.19833	7.15678	7.53018	7.19793	7.22813	7.26064	6.54496	6.80134	7.00192	7.21998
SLC10A6	SLC10A6:solute carrier family 10 (sodium/bile acid cotransporter family), member 6	6.39972	6.15761	6.72042	6.28924	6.04164	6.30646	6.26311	6.60964	7.00617	6.57134	5.87265	6.07273	6.1827	5.9887
XBP1	XBP1:X-box binding protein 1	7.61148	7.57831	7.4948	7.09306	7.7993	8.10757	8.43272	8.1512	6.63305	6.80189	7.39623	7.4199	8.13194	7.73032
SLC10A7	na	4.80334	5.55209	4.87343	4.88206	6.15621	5.95156	5.28159	5.14881	5.37231	6.0387	5.7333	5.41847	6.28318	6.77209
YES1	YES1:v-yes-1 Yamaguchi sarcoma viral oncogene homolog 1	8.92845	9.00039	8.66534	8.69407	8.86412	9.17367	8.35049	8.51955	9.02963	8.98941	9.50411	9.47436	9.72345	9.30846
SLC10A1	SLC10A1:solute carrier family 10 (sodium/bile acid cotransporter family), member 1	5.98522	5.36514	5.28562	5.72776	5.04694	5.97056	5.49446	5.45113	5.81172	5.03048	5.62298	5.55141	5.60797	5.64523
SPDYC	SPDYC:speedy homolog C (Drosophila)	4.48951	4.50883	4.1937	4.48696	4.32975	4.14468	4.68737	3.98045	4.36632	4.42497	4.52674	4.33048	4.37101	4.75042
SLC10A2	SLC10A2:solute carrier family 10 (sodium/bile acid cotransporter family), member 2	5.31089	5.32701	5.24172	5.6711	5.46579	5.26511	5.15753	5.95561	5.13472	5.14978	5.5559	5.38709	5.56278	5.16851
SLC10A3	SLC10A3:solute carrier family 10 (sodium/bile acid cotransporter family), member 3	6.53763	6.42476	6.6282	6.53056	7.27187	7.60671	6.18566	6.61972	7.68114	7.88238	7.36331	8.32801	7.34428	7.89324
SUCO	na	6.68445	6.59114	6.51759	6.60129	4.92392	5.32604	5.19586	4.83271	6.40614	6.48543	6.6433	6.26785	6.23707	6.85877
IL36G	na	4.06552	4.43602	4.21079	5.1102	4.38315	4.44271	4.85551	5.57478	4.68251	4.54633	4.74561	4.29264	4.78565	4.54679
ZBTB9	ZBTB9:zinc finger and BTB domain containing 9	6.84165	6.66137	7.04827	6.97168	7.39275	6.68404	6.73007	6.4973	6.56069	7.33877	6.57103	6.92131	6.81379	6.17221
NET1	NET1:neuroepithelial cell transforming gene 1	11.1915	11.0622	10.5626	10.5101	9.61725	9.87314	9.48257	9.39251	9.83956	9.77447	9.23918	9.24417	9.27456	9.60285
PEX5L	PEX5L:peroxisomal biogenesis factor 5-like	6.63003	6.94205	7.13796	7.38234	7.40696	7.28782	9.36774	8.85151	2.60459	3.22678	3.13789	2.97818	3.36135	2.65647
ZBTB6	ZBTB6:zinc finger and BTB domain containing 6	7.54805	7.57104	7.86792	8.13075	7.55197	7.52559	6.38275	6.74888	7.51647	7.93335	7.2414	7.20939	7.52747	7.55609
MC1R	MC1R:melanocortin 1 receptor (alpha melanocyte stimulating hormone receptor)	6.45147	5.73945	6.05265	5.94893	5.76239	6.10826	5.51915	6.33054	5.72481	5.92793	6.41704	6.20626	5.55029	6.00871
SPDYA	SPDYA:speedy homolog A (Drosophila)	3.38821	2.90237	3.40725	3.64251	3.18305	3.29537	3.32935	3.5513	3.85247	3.70063	4.28583	4.31061	3.65231	3.11312
OR4D11	OR4D11:olfactory receptor, family 4, subfamily D, member 11	3.74968	3.51637	3.84245	3.71941	3.78151	3.35558	3.96473	3.82449	3.75362	3.97233	3.21814	3.64738	3.62823	3.95373
OR4D10	OR4D10:olfactory receptor, family 4, subfamily D, member 10	2.87257	2.99952	2.87598	2.94968	2.81982	2.80017	2.82762	3.34273	3.00049	3.12821	2.89804	2.74794	3.26967	2.85633
GRB2	GRB2:growth factor receptor-bound protein 2	9.72168	9.86772	9.28763	9.60162	9.88924	10.0902	9.3195	9.33294	9.98229	10.1765	10.0428	9.78747	9.88633	10.1495
GRAP	GRAP:GRB2-related adaptor protein	4.42142	4.57769	4.61107	4.43387	5.00792	4.88671	4.5023	5.70842	4.79092	4.74924	4.71081	4.48612	5.26774	5.24678
C8B	C8B:complement component 8, beta polypeptide	5.04532	5.02234	5.41698	5.14497	5.12565	4.78366	5.14779	5.64808	4.92947	4.45787	4.54695	4.76999	4.80844	4.59993
TFB1M	TFB1M:transcription factor B1, mitochondrial	6.84758	6.67295	6.84903	7.02433	7.3195	7.02416	7.27459	6.97696	7.48693	7.57975	7.48614	7.74268	5.62422	6.07912
C8A	C8A:complement component 8, alpha polypeptide	3.0996	2.94196	3.34537	3.82028	3.49922	3.43602	3.40431	3.70069	3.3503	3.24656	3.44364	3.33566	3.14681	3.64406
MC4R	MC4R:melanocortin 4 receptor	4.72424	4.92916	4.86347	5.25472	4.70251	4.20304	5.52182	5.37684	4.22049	4.47835	4.52931	4.72898	4.70234	5.16115
C8G	C8G:complement component 8, gamma polypeptide	5.19251	4.76698	5.12986	5.0877	5.00521	4.78248	4.96	5.30609	5.15806	4.91286	4.87376	4.98961	4.60123	5.00067
KCNT1	KCNT1:potassium channel, subfamily T, member 1	6.87865	6.55583	7.79584	8.00502	5.46748	5.84272	6.25996	6.23485	6.03906	6.42522	5.9783	6.03844	5.83006	5.69397
KCNT2	KCNT2:potassium channel, subfamily T, member 2	4.74797	4.16166	8.16866	8.27159	8.79083	8.54598	10.1473	9.88389	3.3813	3.56	5.81001	5.48547	3.34913	3.41083
SUFU	SUFU:suppressor of fused homolog (Drosophila)	7.27747	7.13837	6.92075	7.1312	7.15644	7.43103	6.84399	6.81799	6.82439	6.74637	7.10757	6.83124	7.12721	7.42507
FCER1A	FCER1A:Fc fragment of IgE, high affinity I, receptor for; alpha polypeptide	3.35531	3.52942	3.27279	3.20751	3.49457	3.51212	3.19927	3.24402	3.34157	3.22083	3.50686	3.39952	3.32213	3.62125
BBS9	na	6.46468	6.49449	6.00832	6.9571	6.87487	6.22864	6.15026	5.73429	7.55293	7.32277	6.24386	5.71206	8.12582	7.59808
BBS7	BBS7:Bardet-Biedl syndrome 7	7.88815	8.09203	7.97641	8.22917	8.21205	8.26617	8.07625	8.26015	7.97096	8.04029	7.95698	8.11153	7.47277	7.49183
TMEM107 /// SNORD118	na	8.20107	8.38605	8.43739	8.0415	7.76543	7.85801	6.58551	6.23196	8.20595	8.22599	7.82619	7.86358	7.15933	7.57185
BBS5	BBS5:Bardet-Biedl syndrome 5	6.3271	6.99197	6.59081	6.95159	7.25192	7.29726	7.06442	7.16102	6.81611	6.31792	6.13812	6.22638	6.24693	6.4045
SAA1 /// RNA5SP334	na	5.18451	5.28346	5.25983	5.09978	5.28122	5.29269	5.05935	5.5859	6.10819	6.00106	6.02227	5.23883	5.12179	5.43957
BBS4	BBS4:Bardet-Biedl syndrome 4	4.75246	5.43848	4.43333	4.46786	5.18157	4.86941	4.60549	4.04779	5.05014	4.54256	4.36049	4.22098	4.34676	4.75279
EIF5AL1	EIF5AL1:eukaryotic translation initiation factor 5A-like 1	4.78866	5.06667	4.49626	4.92079	4.53328	4.71318	4.36132	4.45782	4.71649	4.58864	5.08449	4.90343	4.60961	4.77701
PRAMEF25 /// PRAMEF2	na	5.02461	5.33839	4.94336	4.40266	4.46272	4.8053	5.50997	5.46323	4.8451	4.53192	4.90478	4.55357	4.75494	4.56975
ZHX2	ZHX2:zinc fingers and homeoboxes 2	7.5735	6.99092	6.74848	6.54256	3.72227	3.11788	4.44311	4.49757	6.00431	6.05699	4.7704	4.8593	5.08477	6.22437
PCYT1B	PCYT1B:phosphate cytidylyltransferase 1, choline, beta	8.99813	8.64119	7.41483	7.23259	7.66097	7.76665	5.7943	5.9339	4.00248	3.53126	3.52192	3.8981	3.7231	3.39445
FCER1G	FCER1G:Fc fragment of IgE, high affinity I, receptor for; gamma polypeptide	4.07193	3.16057	3.49114	2.78977	3.33866	3.93018	3.00019	3.30454	3.04338	3.70189	3.12684	3.18434	3.21995	3.36611
PCYT1A	PCYT1A:phosphate cytidylyltransferase 1, choline, alpha	8.11933	8.39371	8.09514	8.14209	7.94789	8.0526	7.53808	7.39265	8.76673	8.77596	8.869	9.41361	8.29772	8.53854
ZHX3	ZHX3:zinc fingers and homeoboxes 3	8.39843	8.22165	8.38957	8.3989	6.72679	7.11521	6.36834	6.85442	9.03333	8.69599	8.7478	8.63494	7.56848	8.2382
AGTRAP	AGTRAP:angiotensin II receptor-associated protein	6.74454	7.27793	6.55778	6.10419	8.46701	8.76956	6.9517	6.61863	8.7334	8.79088	8.35282	8.49473	9.00396	9.01038
CACYBP	CACYBP:calcyclin binding protein	10.6352	10.81	10.2654	10.3793	11.122	11.1437	10.8913	10.738	10.5331	10.5045	11.2914	11.0917	10.0208	10.8651
TFB2M	TFB2M:transcription factor B2, mitochondrial	9.25826	9.30593	8.86545	8.98453	10.456	10.3095	9.756	9.85101	10.141	10.1958	9.88708	9.59868	8.88343	8.66862
ZHX1	ZHX1:zinc fingers and homeoboxes 1	8.62648	8.70851	9.02493	8.97251	8.75129	9.30836	8.9572	8.92788	8.34435	8.53987	9.39326	9.53677	9.99834	9.95066
PRAMEF25 /// PRAMEF9	na	3.95722	4.09295	4.12675	3.91668	4.20554	4.05264	4.2847	4.85506	3.99225	4.18267	4.90735	3.86912	4.18661	4.18063
RNF144A	na	7.98746	7.43466	7.90296	8.00193	6.41639	6.70843	6.86148	6.80946	4.43006	4.78917	4.53154	4.69806	5.45433	5.99785
RNF144B	na	4.65709	5.20822	5.11775	5.31259	5.09046	4.04758	5.5019	5.86653	5.39024	5.11881	4.44417	4.28994	5.66387	6.86254
MC3R	MC3R:melanocortin 3 receptor	3.58512	3.44358	3.87402	3.6957	4.28613	3.97263	3.5547	4.07515	3.64163	3.53341	3.9537	3.96972	3.94303	3.48107
KCNU1	KCNU1:potassium channel, subfamily U, member 1	3.41197	3.16434	3.09567	3.07937	3.07533	3.26153	3.02776	3.2342	3.09588	3.2811	3.44034	3.02142	3.21228	3.21853
PITPNM1	PITPNM1:phosphatidylinositol transfer protein, membrane-associated 1	5.62581	5.80627	5.97188	6.26713	6.26945	6.73658	6.85058	6.53128	7.27581	7.36144	6.41119	6.43728	6.52448	6.2225
PITPNM3	PITPNM3:PITPNM family member 3	4.85017	4.38395	5.10332	4.95384	4.4719	4.0654	4.18456	4.94735	4.93758	4.09057	4.48048	4.19529	5.77694	5.75825
PITPNM2	PITPNM2:phosphatidylinositol transfer protein, membrane-associated 2	5.14147	5.02532	5.6918	5.08082	4.57981	4.87877	4.84774	3.91652	4.40434	4.58844	4.75817	5.15583	5.70487	5.12735
TAX1BP1	TAX1BP1:Tax1 (human T-cell leukemia virus type I) binding protein 1	9.31472	9.51387	9.49593	9.69868	10.609	10.5793	10.4367	10.5056	10.1932	10.1796	9.77241	9.55617	11.5229	11.2053
FAM193B	na	6.40319	6.11459	6.70294	6.81766	6.73479	6.45913	7.16479	7.09052	7.19041	7.1485	6.55136	6.72136	6.9536	6.29024
TAX1BP3	TAX1BP3:Tax1 (human T-cell leukemia virus type I) binding protein 3	7.10327	7.06209	7.04194	6.37441	6.84446	6.76189	7.11676	7.46186	8.03427	8.54181	7.49504	7.73038	7.72006	7.8229
FAM32A	FAM32A:family with sequence similarity 32, member A	8.55388	8.6476	8.28426	8.56492	8.99389	8.85564	8.64178	9.00077	8.71594	8.79053	8.52968	8.95588	8.57832	8.49083
FAM193A	na	8.38302	8.19718	8.69855	8.3754	8.62132	8.765	8.39526	8.52338	9.11285	9.02481	9.43242	9.36559	8.50035	8.50766
RASA4 /// RASA4B	na	7.21125	6.34521	8.11137	7.90421	5.48383	5.33714	6.84657	6.10713	6.02126	5.39767	5.50889	5.75126	6.65401	5.16326
SSNA1	SSNA1:Sjogren's syndrome nuclear autoantigen 1	8.52915	8.6385	8.55155	8.4807	8.33076	8.50496	8.33395	8.27155	8.34218	8.42656	8.37106	8.30066	8.41897	8.23685
FAM35A	FAM35A:family with sequence similarity 35, member A	8.24411	7.78769	7.15946	7.6503	8.57681	8.29932	7.54637	7.4554	7.75763	7.96467	8.16326	8.06193	7.92187	7.8981
NEXN	NEXN:nexilin (F actin binding protein)	3.74254	3.06485	3.74647	3.72547	3.26095	3.95064	3.84744	3.26582	3.5874	3.45468	5.67184	5.12436	5.0901	5.23827
RPL28 /// MIR6805	na	13.2082	13.267	13.2338	13.2274	13.1645	13.0396	13.2547	13.2617	13.0933	13.194	13.1566	12.9615	13.3136	13.4265
TMEM70 /// RPS20P21	na	7.63316	7.087	7.58084	7.25831	8.73756	8.86666	7.93351	8.03124	8.09772	7.90214	8.91181	9.06929	7.50033	7.87091
FAM196B	na	5.19101	4.48119	4.7449	4.8049	4.16616	4.51969	5.04879	5.53015	9.54757	9.81385	6.78118	6.84389	4.95986	4.37797
FAM196A	na	4.87574	4.74742	5.04168	4.71686	4.69076	4.89087	6.78631	5.62601	4.4642	4.20573	4.77833	4.8166	4.72957	4.0866
PEX16	PEX16:peroxisomal biogenesis factor 16	7.6098	7.7109	7.64098	7.81308	7.63674	7.48281	7.00835	7.02405	7.91364	8.25883	7.58928	7.44221	7.23578	7.36212
PEX19	PEX19:peroxisomal biogenesis factor 19	8.45746	8.34495	8.19823	8.1678	8.56462	8.85877	8.42161	8.09924	8.29221	8.30102	8.16	7.5893	8.47752	8.69659
KLHL1	KLHL1:kelch-like 1 (Drosophila)	3.49307	3.91027	2.98944	3.60575	4.83286	4.17521	3.68337	3.33049	3.26564	3.6256	3.59871	3.74706	3.95796	3.34934
KLHL2	KLHL2:kelch-like 2, Mayven (Drosophila)	7.92432	8.25109	8.11987	8.20886	7.41327	7.3992	7.07477	6.84618	7.87884	7.74046	7.95448	7.82595	8.26176	8.09263
PEX10	PEX10:peroxisome biogenesis factor 10	6.72791	6.51838	6.98645	6.87399	7.05398	6.93262	6.62847	7.21251	6.96166	6.80618	6.7883	6.93076	7.4634	7.28644
KLHL3	KLHL3:kelch-like 3 (Drosophila)	4.53945	4.61363	4.09779	4.23941	5.27255	4.67049	5.01256	4.52601	4.79421	4.95041	5.26049	4.20702	3.89548	3.72918
KLHL4	KLHL4:kelch-like 4 (Drosophila)	3.93417	3.59302	3.49565	3.27627	6.53636	5.1814	4.35346	4.47225	4.89981	5.52127	3.64909	3.46802	4.13164	3.67856
PEX12	PEX12:peroxisomal biogenesis factor 12	5.96254	5.97711	6.37991	6.41671	6.60485	6.44298	6.52153	5.76017	6.25012	6.66989	6.28084	6.12105	6.7219	6.77303
PEX13	PEX13:peroxisome biogenesis factor 13	8.32271	8.54778	8.40879	8.46455	7.84835	8.1464	8.60392	8.53115	8.48637	8.68124	8.37429	8.10638	9.07826	8.67354
PEX14	PEX14:peroxisomal biogenesis factor 14	7.38207	7.68899	7.93592	7.86173	8.42475	8.62008	8.0302	7.73071	8.10925	8.1817	8.0718	8.60373	8.26946	8.24387
KLHL9	KLHL9:kelch-like 9 (Drosophila)	6.14833	6.23494	6.49952	6.62994	7.30131	7.13707	6.85054	7.25039	6.56855	6.37572	6.34348	7.1326	7.65305	6.98395
ETAA1	ETAA1:Ewing's tumor-associated antigen 1	7.47075	7.1806	7.30467	7.42317	7.16214	7.2657	7.53745	7.79138	7.57097	7.60939	7.43243	6.96578	8.05781	7.94596
TFAP4	TFAP4:transcription factor AP-4 (activating enhancer binding protein 4)	8.4404	8.14451	8.36016	8.2761	8.54419	8.50373	9.06041	8.90907	6.96026	7.36141	7.10091	7.50056	6.66572	7.1309
KLHL5	KLHL5:kelch-like 5 (Drosophila)	4.63997	5.53477	4.53591	5.54766	8.13352	8.61466	8.00225	8.32758	9.52269	9.27174	9.65377	9.86135	8.37394	8.14553
FAM195B	na	8.06629	7.83829	7.91255	7.84754	8.05651	7.47245	8.212	7.95163	7.6968	7.71679	8.51129	8.45103	8.03194	8.19609
KCNS1	KCNS1:potassium voltage-gated channel, delayed-rectifier, subfamily S, member 1	4.7347	4.82812	4.74308	4.8322	4.78557	4.60697	4.64056	4.93469	4.82621	4.8185	4.84196	4.99434	4.82538	5.30288
KLHL6	KLHL6:kelch-like 6 (Drosophila)	3.6345	3.45812	3.84355	3.38136	3.65323	4.01814	3.57705	4.36241	3.53135	3.98074	3.61466	3.54082	4.27765	4.16432
KCNS2	KCNS2:potassium voltage-gated channel, delayed-rectifier, subfamily S, member 2	5.50065	5.0505	5.74349	5.73048	3.97454	4.22738	4.37924	4.42651	3.91462	3.95238	4.01931	3.8784	3.96764	3.71742
FAM195A	na	7.18286	7.32097	6.97224	7.28999	7.15841	7.28729	7.19557	6.79492	6.56697	6.52268	6.76382	6.84716	6.8651	6.98179
KCNS3	KCNS3:potassium voltage-gated channel, delayed-rectifier, subfamily S, member 3	8.04777	8.45361	7.25008	7.54166	6.04322	6.08131	5.96933	5.82564	4.71127	5.36774	5.00075	5.46696	4.89818	5.376
KLHL7	KLHL7:kelch-like 7 (Drosophila)	6.70438	6.52176	5.90269	5.93626	6.49912	6.52183	6.25192	5.75284	6.60867	6.41176	6.13173	5.96723	6.79328	6.9825
KLHL8	KLHL8:kelch-like 8 (Drosophila)	7.78416	8.1925	7.9781	8.23163	7.99672	7.9846	7.82025	8.06853	7.59745	7.53016	7.7765	7.81609	7.23843	7.23057
MC5R	MC5R:melanocortin 5 receptor	4.03645	4.3546	4.37874	4.3623	4.48036	4.31754	4.87413	4.07752	4.4719	4.18168	6.12838	5.43037	3.98819	4.54783
RPL7 /// RPL7P9	na	8.49244	8.49645	8.3943	7.8374	9.35204	9.06638	10.1177	10.0226	9.22906	9.22967	10.2134	10.1742	8.61704	9.08306
NSF /// NSFP1	na	7.54655	7.79324	7.1933	7.64759	8.6824	8.48681	8.63117	8.60847	8.48075	8.60998	8.48662	8.66871	9.05648	9.37471
INPPL1	INPPL1:inositol polyphosphate phosphatase-like 1	7.31138	8.12072	8.80498	8.3867	8.62775	9.03769	8.01397	7.92605	9.6675	9.5278	8.50691	8.95347	8.83932	8.48496
PLAT	PLAT:plasminogen activator, tissue	7.21475	7.11245	7.29157	7.22888	7.15103	7.31309	7.41971	7.19334	8.19111	7.5413	8.31165	8.38088	7.41284	7.30799
PLB1	PLB1:phospholipase B1	4.1108	4.69521	4.66165	4.36163	5.52072	5.24906	4.68903	5.31625	4.45752	4.45917	4.45441	4.70754	4.4978	4.47907
IGF1R	IGF1R:insulin-like growth factor 1 receptor	9.98626	9.95661	9.8752	9.84485	9.65213	9.52898	10.4652	10.4793	9.45152	9.53073	8.27069	8.30305	8.36471	8.48988
TXN2	TXN2:thioredoxin 2	9.06437	9.16772	9.14509	9.35568	9.41274	9.21783	8.41956	8.18897	8.42369	8.38727	8.77479	8.99542	9.60154	9.45378
FAM198A	na	4.52456	4.89374	4.52161	4.2727	4.61099	4.39008	4.94896	5.43279	4.91121	4.67991	4.80527	4.71591	4.94371	4.90533
PPIP5K1	na	8.22915	8.40217	8.31017	8.4202	8.05481	8.04735	8.05496	7.74806	7.59987	7.58631	6.75778	7.20631	7.78987	7.58124
PPIP5K2	na	9.10231	9.09981	8.6997	8.55049	9.43266	9.14747	9.26791	9.51583	10.4716	10.4027	10.0718	9.6518	9.6928	9.26926
PLAU	PLAU:plasminogen activator, urokinase	6.10175	6.49052	5.90219	5.68117	5.96832	5.46324	5.78068	5.47261	8.77043	9.40832	9.71349	10.9153	8.24954	8.9651
FAM198B	na	3.56235	3.33172	3.56303	3.56797	3.47456	3.93092	3.27621	3.99768	2.98952	3.25615	3.39045	3.54414	8.3034	9.52076
ENPP2	ENPP2:ectonucleotide pyrophosphatase/phosphodiesterase 2 (autotaxin)	4.13523	3.92366	4.52244	3.59338	3.97534	4.18101	4.27527	4.68511	3.81641	3.9076	3.41751	3.97285	4.02809	4.25304
ENPP1	ENPP1:ectonucleotide pyrophosphatase/phosphodiesterase 1	4.24958	4.51739	4.83174	4.19523	5.42634	4.78362	4.96077	4.63352	7.68058	7.85322	8.86579	8.96839	9.51365	8.23913
ENPP4	ENPP4:ectonucleotide pyrophosphatase/phosphodiesterase 4 (putative function)	6.38611	7.21054	7.42578	7.594	4.2748	4.16978	5.2832	5.43544	7.60749	7.8572	4.68577	4.74841	4.96372	5.61369
ENPP3	ENPP3:ectonucleotide pyrophosphatase/phosphodiesterase 3	3.55267	3.51693	3.91526	3.84374	3.81043	3.42986	3.5217	3.73855	3.75826	3.25848	3.57649	3.64463	3.36507	3.48291
ENPP6	ENPP6:ectonucleotide pyrophosphatase/phosphodiesterase 6	3.04018	2.75306	2.93179	2.81181	2.89199	3.24991	2.80259	3.02083	3.26765	3.21402	2.86691	2.89596	3.10473	3.0595
ENPP5	ENPP5:ectonucleotide pyrophosphatase/phosphodiesterase 5 (putative function)	6.95614	7.097	6.8225	7.57085	3.78753	3.44199	3.14173	3.84453	3.08572	3.31469	2.89676	3.21786	6.74538	6.27637
ENPP7	ENPP7:ectonucleotide pyrophosphatase/phosphodiesterase 7	4.45908	4.21611	3.89082	4.38166	4.20079	4.31048	4.18392	4.50713	4.48113	4.52671	4.33393	3.82705	4.77944	3.90971
CARD10	CARD10:caspase recruitment domain family, member 10	6.52234	6.04136	6.54837	6.33774	6.16586	6.67451	6.70661	6.73577	6.79905	6.93366	6.9319	7.11266	6.25461	6.85251
ADAM11	ADAM11:ADAM metallopeptidase domain 11	5.9892	5.93582	6.88195	6.86997	5.5618	6.05314	6.39459	6.42135	5.17229	5.28015	5.53771	5.8	5.61502	5.21217
ADAM10	ADAM10:ADAM metallopeptidase domain 10	9.92564	9.86212	9.84131	9.8598	9.97769	9.98105	9.59353	9.58508	9.93658	9.87366	9.74618	9.7072	10.7642	10.7098
DHDDS	DHDDS:dehydrodolichyl diphosphate synthase	9.27716	9.33958	9.85038	10.1538	10.464	10.7314	9.96621	9.5867	8.61911	8.796	9.25144	9.49457	9.33666	9.45896
ADAM19	ADAM19:ADAM metallopeptidase domain 19 (meltrin beta)	6.51465	6.80411	6.46781	6.56202	5.55293	5.57842	6.06375	6.31803	6.40292	5.84057	6.21401	6.49724	6.20727	6.06771
ADAM18	ADAM18:ADAM metallopeptidase domain 18	2.70648	2.90621	2.80116	2.66505	3.68307	3.64664	3.0122	2.79807	3.20611	2.65967	3.04026	2.86003	3.12525	2.97897
ADAM17	ADAM17:ADAM metallopeptidase domain 17 (tumor necrosis factor, alpha, converting enzyme)	8.27199	8.71522	8.94723	9.20964	9.32667	8.9202	8.95952	8.92703	8.73753	8.6656	8.90543	8.95981	9.08896	8.71139
BRMS1	BRMS1:breast cancer metastasis suppressor 1	7.41469	8.18409	7.523	7.43468	7.42858	7.88037	7.60296	6.69532	7.63185	7.73849	7.50551	7.66674	7.60731	7.78072
ADAM15	ADAM15:ADAM metallopeptidase domain 15 (metargidin)	6.2264	6.62044	6.32312	6.91623	7.78046	7.74503	7.10402	6.88948	6.68992	6.98166	6.72269	6.72117	7.09276	7.15211
SCAND2P /// EGLN1P1	na	6.56644	6.72621	6.56833	6.61447	6.37722	6.34134	6.8238	6.50996	7.055	6.72428	6.32331	6.07764	6.75521	6.17931
ADAM12	ADAM12:ADAM metallopeptidase domain 12 (meltrin alpha)	7.086	7.40578	5.45139	5.75316	3.78954	4.31023	4.76684	4.1361	5.54186	7.21578	3.96512	4.10159	4.50236	4.13478
CARD17	na	3.14424	3.06986	3.49167	2.8228	3.28306	3.55748	3.68431	3.36637	3.3285	3.59557	4.90261	5.53925	3.51028	3.10938
PLAA	PLAA:phospholipase A2-activating protein	7.95578	7.98907	7.58303	7.81949	9.04186	8.72235	8.27793	8.03542	8.52946	8.65318	9.03599	8.82201	8.65715	8.99203
CARD18	na	3.02856	3.58587	3.3197	3.37815	3.11769	2.7122	3.03723	3.28337	3.0636	3.0519	3.8209	3.60176	3.12643	3.06184
CARD16	na	6.05451	5.56225	5.1352	5.63763	5.74391	5.63657	5.6141	5.44058	6.8064	5.85733	5.45021	5.82145	7.11867	7.54301
CARD14	CARD14:caspase recruitment domain family, member 14	6.62765	6.75414	6.8149	6.72346	6.33583	6.60266	7.12428	7.87176	6.50727	6.43978	6.72604	6.41872	6.66759	6.37504
CARD11	CARD11:caspase recruitment domain family, member 11	5.82009	5.88499	6.27792	6.07253	5.64299	5.88056	6.23279	6.77663	5.97749	5.94901	6.13645	5.73681	6.22845	5.83675
HTRA3	HTRA3:HtrA serine peptidase 3	5.89506	6.1508	6.11745	6.1927	6.26478	5.99008	5.71379	6.0711	5.90869	5.69725	5.95203	5.8985	6.17458	6.30671
HTRA4	HTRA4:HtrA serine peptidase 4	3.94797	4.7471	4.60519	4.21061	4.33481	4.32946	3.99264	4.78171	4.47956	4.57363	4.33944	4.29933	4.44945	4.40701
PLD5	PLD5:phospholipase D family, member 5	3.18243	3.21502	4.23425	4.58222	3.40271	3.24982	3.52201	3.56894	3.03789	3.35847	4.21409	3.98172	3.27211	3.78741
HTRA1	HTRA1:HtrA serine peptidase 1	4.92903	4.505	5.49273	5.54699	6.6815	7.15346	7.45243	7.37525	6.88033	8.74392	4.83247	5.41413	5.66388	6.03277
HTRA2	HTRA2:HtrA serine peptidase 2	8.32351	8.94491	8.66893	8.93625	9.60762	9.83372	9.278	9.13611	9.13906	9.45545	9.47432	9.49819	8.94804	8.70649
DAPP1	DAPP1:dual adaptor of phosphotyrosine and 3-phosphoinositides	2.91671	2.94846	2.97191	2.89012	3.28294	3.49438	3.43814	3.29906	2.82893	2.69651	3.21083	3.32506	4.4992	5.39491
PLD4	PLD4:phospholipase D family, member 4	4.40112	4.25544	4.29166	4.53382	3.79414	4.44989	4.26536	4.26612	4.48208	3.87052	4.34419	3.92604	4.52037	4.13849
PLD6	na	7.3531	7.00906	7.6921	8.0026	8.26978	8.13709	8.23482	8.08872	6.38552	6.91925	6.65456	6.69679	5.75929	6.07113
PLD1	PLD1:phospholipase D1, phosphatidylcholine-specific	4.77268	4.19595	5.03825	4.62819	5.18702	5.21185	5.40344	5.30457	7.41625	7.41886	6.77968	7.08368	8.11118	8.11002
PLD3	PLD3:phospholipase D family, member 3	8.74217	8.91457	9.07466	9.23545	8.8629	8.62809	9.19777	9.11439	8.23019	8.12891	9.2616	10.476	9.56369	9.10009
PLD2	PLD2:phospholipase D2	6.30214	6.63764	7.19083	6.92814	6.03785	6.74321	6.98762	6.81024	6.8167	6.67572	7.20231	6.858	7.24185	6.86524
GRK1	GRK1:G protein-coupled receptor kinase 1	4.4311	4.64394	5.35877	4.72503	4.62491	4.19567	4.49431	4.78749	3.9232	3.94695	4.32797	4.26272	4.41139	4.41392
KCNV1	KCNV1:potassium channel, subfamily V, member 1	4.06684	4.53225	4.16444	4.29814	4.21967	4.34094	4.11923	4.48726	4.16082	4.24452	4.4391	4.11587	4.12302	4.00116
KCNV2	KCNV2:potassium channel, subfamily V, member 2	3.7614	3.92291	4.55681	4.24353	3.86151	3.78754	3.97144	5.08215	4.33615	3.77563	3.97905	4.59813	4.09197	4.00129
GRK5	GRK5:G protein-coupled receptor kinase 5	6.98882	7.27317	6.73965	6.96039	7.49252	6.94409	6.9375	6.64447	6.05859	6.74157	6.11339	6.39852	6.67888	6.82304
GRK4	GRK4:G protein-coupled receptor kinase 4	3.82852	3.6327	4.37991	4.41595	4.00263	3.95746	3.94074	4.07128	3.26016	3.42197	3.86806	3.72823	3.59267	3.41436
GRK7	GRK7:G protein-coupled receptor kinase 7	4.31264	4.4078	4.13009	4.32666	3.9332	4.22407	4.08548	4.56901	4.21842	4.29241	4.49611	4.16819	4.46465	3.74304
GRK6	GRK6:G protein-coupled receptor kinase 6	7.35751	7.8545	7.25862	7.92672	8.25573	8.04854	7.65426	7.64606	8.59419	8.46281	8.27563	8.22836	7.68888	8.0603
SPATA31A1	na	5.82691	5.49099	5.73812	5.80646	5.34006	5.84611	5.94607	6.21874	5.24988	5.61936	5.32238	4.78082	5.82171	5.79709
PIBF1	na	7.37644	7.25729	7.48398	7.34828	8.08326	7.70515	7.86405	7.99253	7.18246	7.8304	7.4517	6.99108	5.55703	5.42304
SPATA31A6	na	5.36144	5.55384	5.2499	5.31398	4.94658	5.61603	5.94089	6.14384	5.30226	5.16252	4.74691	4.53676	5.47442	5.24989
SPATA31A3	na	6.32723	6.36093	6.5071	6.65037	6.08701	6.06165	6.52176	7.34008	6.10833	6.5368	6.20114	6.09589	6.68251	6.36453
CHCHD10	na	9.67854	10.0351	9.77219	9.96563	9.51335	9.58252	9.51931	9.29965	9.63015	9.65339	9.21021	9.06577	9.64587	9.61273
FAM199X	na	7.03631	6.93174	7.20969	7.37692	8.02884	7.98634	7.65594	7.53905	8.0408	7.88125	7.82543	8.05065	7.57548	7.57424
MSH5 /// MSH5-SAPCD1	na	4.98335	4.67997	6.78498	6.86364	7.44308	7.17483	7.93467	7.66111	7.6386	7.83255	7.33918	7.4113	5.43415	5.38073
IGF2R	IGF2R:insulin-like growth factor 2 receptor	7.45102	7.79674	6.83672	7.16903	8.70447	8.65079	8.46052	8.45352	8.90769	8.74284	8.62121	8.29721	8.51726	8.65802
BSPRY	BSPRY:B-box and SPRY domain containing	5.88016	6.86985	6.34668	7.00332	4.92495	4.72734	4.59045	5.20212	4.69927	4.60318	4.49219	4.0044	5.23277	5.56042
NRD1 /// MIR761	na	8.91552	9.13293	8.77878	9.04933	8.68317	8.85705	8.36226	8.3425	8.87803	8.63139	9.19293	9.03248	9.14676	9.17937
SPINK13	na	3.33772	2.83511	3.14058	3.24012	3.27535	3.39056	2.8137	2.85381	2.81995	2.948	3.50295	3.74762	3.89988	5.70205
LINC01537 /// DLEU2	na	4.10825	4.33534	3.86502	4.30583	4.26529	3.60038	4.56226	5.07621	5.05382	6.51149	4.28433	3.46846	3.60093	3.91812
SPINK14	na	3.28037	2.87959	2.97918	2.83931	2.94905	2.82446	3.0174	2.68155	3.18536	2.96235	3.00586	3.02547	2.83383	2.91874
ZMYND15	ZMYND15:zinc finger, MYND-type containing 15	6.78565	6.99144	6.83359	6.7087	6.65745	6.60483	7.26215	7.20807	6.63115	6.55219	6.77583	6.4741	6.93223	6.65128
ZMYND19	ZMYND19:zinc finger, MYND-type containing 19	9.0858	9.35371	9.38715	9.54278	8.98417	9.04023	8.53424	8.63687	8.55525	8.58624	8.53245	8.8279	8.14233	8.55899
PLEK	PLEK:pleckstrin	4.32438	3.91748	4.05526	3.75727	3.66117	3.76711	3.97574	4.16355	4.04083	4.21874	3.83464	3.653	3.94188	4.23125
FOXP4 /// MIR4641	na	7.81173	8.21679	7.77598	8.22213	7.84883	8.09019	8.2797	8.5153	8.18713	8.09512	8.07323	8.2982	7.03341	7.77847
GRM1	GRM1:glutamate receptor, metabotropic 1	4.15692	3.63881	3.90965	3.63001	5.03647	4.4205	4.88489	4.31857	3.78326	4.4977	3.8793	3.87366	4.17654	3.6591
PITPNC1	PITPNC1:phosphatidylinositol transfer protein, cytoplasmic 1	7.73702	7.24102	7.20395	6.88386	6.31596	6.58266	7.84596	7.63624	8.71358	8.63101	9.11762	9.43115	7.10916	7.58636
GRM3	GRM3:glutamate receptor, metabotropic 3	3.98219	3.93726	3.83917	3.75447	3.2134	3.46983	3.75704	3.98463	3.66195	3.68523	3.42007	3.9005	3.857	3.45844
GRM2	GRM2:glutamate receptor, metabotropic 2	6.53533	5.72762	5.72249	6.57087	4.98483	4.27559	5.71129	6.10469	3.92657	4.74056	4.01725	4.13844	4.42229	4.53664
CA1	CA1:carbonic anhydrase I	3.56996	3.81918	3.86611	3.20594	3.36884	3.90092	3.70085	3.94255	4.05041	3.82589	3.50139	4.11282	3.56216	3.80287
GRM5	GRM5:glutamate receptor, metabotropic 5	3.80627	3.91347	3.72758	4.04034	3.92061	4.02367	4.56433	4.01655	4.05806	3.71421	4.16905	3.83291	3.91815	3.54598
GRM4	GRM4:glutamate receptor, metabotropic 4	6.75754	6.72926	7.65651	8.04445	5.70279	5.76721	6.6908	6.10993	5.41257	5.38097	5.06809	5.20473	5.71087	5.46805
GRM7	GRM7:glutamate receptor, metabotropic 7	4.79036	4.71489	4.82636	5.13739	4.8694	4.67884	4.6531	4.81532	4.61249	4.71435	4.85527	4.90985	4.96654	4.68987
CA3	CA3:carbonic anhydrase III, muscle specific	4.39586	4.65629	4.76561	3.66811	4.09024	3.91549	4.12929	4.67169	4.28332	4.27766	4.61794	4.39223	4.45449	4.44322
ZIC2	ZIC2:Zic family member 2 (odd-paired homolog, Drosophila)	7.61143	6.8929	6.99734	6.88583	5.45636	5.95292	6.21042	6.03037	7.16548	7.25892	6.65023	6.4109	6.05231	5.8414
GRM6	GRM6:glutamate receptor, metabotropic 6	5.13393	4.80488	4.70209	4.79763	5.51067	4.90798	4.99203	5.44976	4.5969	5.00098	5.36204	5.01843	5.20888	4.70989
CA2	CA2:carbonic anhydrase II	5.12561	5.2754	5.18371	5.0678	5.16318	5.42182	5.54941	5.6609	6.97795	7.61744	7.98555	7.36337	6.40225	6.93861
ZIC3	ZIC3:Zic family member 3 heterotaxy 1 (odd-paired homolog, Drosophila)	5.38893	5.6685	4.50582	4.38452	3.24489	4.20548	3.41447	3.21262	3.68926	3.97597	3.73009	3.92527	3.84183	3.56405
ZIC1	ZIC1:Zic family member 1 (odd-paired homolog, Drosophila)	4.76446	4.16156	4.66138	4.53405	4.13156	4.18762	6.10317	5.54087	4.10429	4.2451	7.29162	6.00228	3.99916	4.81503
GRM8	GRM8:glutamate receptor, metabotropic 8	7.16727	7.20612	7.50096	7.53319	5.60507	5.42101	5.31264	5.69349	5.50759	5.57241	5.73702	5.71051	5.2235	5.587
CA4	CA4:carbonic anhydrase IV	5.52539	5.24629	5.80795	5.57542	6.19283	6.46442	6.08942	6.36557	5.04613	4.8082	5.05716	5.04124	5.48464	4.77976
SPATA31C2	na	4.0355	4.35455	4.61026	4.00673	4.1052	3.78395	4.34254	4.5599	4.30312	3.82439	3.60671	3.9862	4.24981	3.80448
CA7	CA7:carbonic anhydrase VII	3.5086	4.03108	4.72388	5.44328	5.2386	4.41645	4.06787	3.02565	4.08449	3.83609	3.44445	3.59425	3.94109	3.44318
CA6	CA6:carbonic anhydrase VI	3.63119	3.96381	3.84083	4.08964	4.07612	3.55217	3.96657	3.95926	3.88982	3.89753	3.20581	3.9162	4.03852	4.06419
CA9	CA9:carbonic anhydrase IX	5.99735	6.0978	6.21909	6.16688	5.87788	5.50155	5.72741	6.21149	5.32359	5.02903	5.73636	5.58248	7.01766	6.32127
MYBL2	MYBL2:v-myb myeloblastosis viral oncogene homolog (avian)-like 2	10.0811	10.071	9.25792	9.21506	8.90583	9.14295	8.26539	8.22317	8.27389	9.05658	9.57299	9.5254	9.26119	10.3422
CA8	CA8:carbonic anhydrase VIII	5.27149	5.61451	5.18928	4.85522	3.15685	3.16268	3.24194	3.15193	3.02605	3.29013	3.36052	3.15334	2.9736	3.67584
SPATA31C1	na	4.60108	5.11331	5.12533	4.9645	5.33973	5.26744	5.32615	5.38975	5.16139	4.97299	5.23847	4.6634	5.15869	5.01033
TMEM189-UBE2V1	na	10.2424	10.5332	10.3013	10.6523	9.60087	9.4668	9.41268	9.41584	9.52796	10.1324	9.45629	9.70771	11.1822	11.2375
MYBL1	MYBL1:v-myb myeloblastosis viral oncogene homolog (avian)-like 1	4.86593	5.2253	5.42951	5.75662	4.75823	5.2942	5.3713	5.78612	7.88363	8.07202	9.30584	9.56174	6.22027	7.09928
SUN3	na	4.8935	4.53061	4.68831	4.73282	6.39717	5.95952	5.11484	5.1493	4.8734	4.72624	7.24878	7.875	6.51477	6.99225
SUN2	na	7.19297	7.31829	7.31269	7.55312	6.02388	6.26491	6.47448	6.97123	7.28344	6.80055	6.68255	6.4266	7.47996	7.11295
SUN1	na	10.0842	10.0892	10.6328	10.7401	9.43381	9.452	9.50042	9.29606	10.0858	10.2984	9.31548	9.82737	10.3284	10.1761
ATP6AP1	ATP6AP1:ATPase, H+ transporting, lysosomal accessory protein 1	7.62964	8.09952	7.41787	7.98231	8.7346	9.01201	8.41042	8.3677	8.79398	8.67314	7.9679	8.34127	9.12921	9.0017
CAD	CAD:carbamoyl-phosphate synthetase 2, aspartate transcarbamylase, and dihydroorotase	9.43362	9.52214	9.60588	9.57826	9.21765	8.95557	9.32915	9.06428	8.86143	9.45878	9.25606	9.42286	7.77249	8.25106
ATP6AP2	ATP6AP2:ATPase, H+ transporting, lysosomal accessory protein 2	9.32016	9.69166	9.79796	9.75913	10.4089	10.6833	9.81182	9.70459	9.92172	9.96926	9.83919	9.98119	10.7833	10.6029
HUNK	HUNK:hormonally upregulated Neu-associated kinase	8.84016	8.64609	8.77697	8.70121	7.77704	8.13306	8.66004	8.19993	4.85367	4.69571	3.84675	3.83338	7.27996	8.11898
SUN5	na	4.03939	4.06827	4.09497	4.04127	3.88902	4.31238	4.03601	4.0907	3.92604	3.69769	3.74394	3.68079	4.14545	4.17295
ELF1	ELF1:E74-like factor 1 (ets domain transcription factor)	5.54757	6.39093	5.61188	5.72165	8.38906	8.68918	6.71416	6.61502	9.3326	9.09491	8.01461	7.92552	8.9862	9.11176
ELF2	ELF2:E74-like factor 2 (ets domain transcription factor)	8.06428	8.14463	7.9409	8.25751	8.39398	8.43945	8.16733	8.0093	8.26819	7.99728	8.34843	8.18468	8.3744	8.43608
ELF3	ELF3:E74-like factor 3 (ets domain transcription factor, epithelial-specific )	5.89105	5.58467	6.28211	5.77466	5.90018	5.53503	5.87495	6.12688	5.78338	5.30285	5.75152	5.65233	7.39636	7.76861
GFOD1	GFOD1:glucose-fructose oxidoreductase domain containing 1	7.00472	7.80455	7.41377	7.28352	7.0359	7.08701	7.07333	6.49709	5.62097	5.68316	5.76188	5.46126	7.57664	7.37183
ELF4	ELF4:E74-like factor 4 (ets domain transcription factor)	8.04125	8.38793	7.74303	8.1909	6.91018	7.73442	6.70867	6.24839	8.40589	8.26013	9.11398	9.30496	8.00115	8.75828
ELF5	ELF5:E74-like factor 5 (ets domain transcription factor)	3.6018	3.57858	3.76137	3.32621	3.58676	3.57263	3.38818	3.55714	3.71289	3.3076	3.51712	3.42696	3.36822	3.90383
CAT	CAT:catalase	9.54448	9.54868	9.42221	9.55804	7.98785	8.1472	6.97328	7.29383	8.0036	7.99424	7.65245	7.16841	8.79269	8.4194
GFOD2	GFOD2:glucose-fructose oxidoreductase domain containing 2	6.18538	6.1634	6.30449	6.01082	6.16725	6.10194	6.23933	5.59211	6.02738	6.14466	6.01583	5.76863	6.49611	6.64088
SPATA31D3	na	4.21053	3.85128	3.81705	4.20332	4.38513	3.98503	4.71025	4.76267	3.65768	3.79797	3.85177	4.28736	3.88536	4.05547
SPATA31D4	na	3.69568	3.55238	3.39609	3.70043	3.50404	3.22969	3.6374	4.29786	3.15365	3.36672	3.23876	3.50553	3.37229	3.80621
SPATA31D1	na	5.14842	5.13076	5.39502	4.72149	5.32079	5.33459	5.73454	5.80403	4.68337	4.89033	5.16549	5.08215	5.72397	5.60614
ZMYND10	ZMYND10:zinc finger, MYND-type containing 10	6.89538	6.75109	6.46954	6.4455	6.7849	6.24828	7.02435	6.63214	6.8208	6.66189	7.15648	6.89036	7.50848	7.15936
ZMYND11	ZMYND11:zinc finger, MYND domain containing 11	9.12903	9.10951	8.67636	8.77864	8.52957	8.61105	7.59134	7.93403	9.14382	9.29987	9.20757	9.19366	9.6285	9.29858
ZMYND12	ZMYND12:zinc finger, MYND-type containing 12	3.94237	3.87511	4.42509	4.00787	3.70671	3.99589	3.30926	4.05585	4.05673	3.8122	3.74917	3.94419	3.7185	4.04585
SHANK3	SHANK3:SH3 and multiple ankyrin repeat domains 3	6.08975	6.53927	6.50249	6.39002	4.8559	5.06219	4.86573	4.91639	5.87651	5.80509	5.16192	5.30187	5.81119	5.46502
SHANK2	SHANK2:SH3 and multiple ankyrin repeat domains 2	5.76923	5.90192	6.46583	6.45992	5.28698	5.812	6.088	6.94973	5.19439	5.41637	5.59297	5.37138	6.7584	7.06124
PLEC	na	5.95936	5.90877	6.45971	6.66613	7.31627	7.60157	6.88218	6.34066	8.55467	9.02059	9.42061	9.63779	10.1618	10.3211
SHANK1	SHANK1:SH3 and multiple ankyrin repeat domains 1	5.99183	6.00301	6.44005	6.16066	5.36168	5.86321	5.98265	6.23946	6.57737	6.3419	6.06129	5.65046	5.94667	5.04943
RRN3	RRN3:RRN3 RNA polymerase I transcription factor homolog (S. cerevisiae)	9.84791	9.85988	9.95045	10.1206	9.7359	9.59394	9.13003	8.71574	8.97211	9.05493	8.83473	8.92287	10.3087	10.204
CBL	CBL:Cas-Br-M (murine) ecotropic retroviral transforming sequence	6.7765	6.75939	6.49125	6.66888	7.35204	7.68231	7.73958	7.67527	8.87237	8.79299	8.33917	8.26215	7.78705	7.93006
SV2C	SV2C:synaptic vesicle glycoprotein 2C	5.31474	6.20326	5.63591	4.80336	7.70501	7.11139	7.20253	6.25703	3.94959	4.11062	3.80237	4.01159	3.70518	3.4585
SV2B	SV2B:synaptic vesicle glycoprotein 2B	4.44583	4.22142	4.78912	4.62179	5.30437	5.06836	6.02824	5.99547	4.3965	4.0313	4.07151	4.19105	4.90536	4.55053
SV2A	SV2A:synaptic vesicle glycoprotein 2A	8.63143	8.91819	8.85186	8.84286	9.43805	9.15371	9.41855	9.32367	6.11951	6.15552	6.05752	6.32108	5.93389	6.32839
TBX22	TBX22:T-box 22	3.19513	2.81746	2.7888	3.25987	3.2277	3.29561	3.28807	3.20874	2.95337	3.33529	2.854	3.01243	3.1784	2.87382
CBS	CBS:cystathionine-beta-synthase	9.34538	9.28685	9.98955	10.0411	10.7242	10.5234	10.6452	10.5018	7.6473	7.09835	9.34748	8.93905	9.48197	8.99359
TBX21	TBX21:T-box 21	5.06039	5.42665	5.63561	4.99786	5.16686	5.30829	5.86236	5.50732	5.26904	4.87558	5.20884	4.93417	5.21437	4.96488
TBX20	TBX20:T-box 20	6.6355	5.99684	6.47357	6.51724	6.7508	7.10832	7.93996	7.84203	7.06745	6.41103	7.04178	7.5554	4.88695	4.73608
CLVS2	na	6.55793	6.1634	6.40111	5.79255	3.05435	3.04156	2.94602	2.52646	3.13029	2.88718	3.94301	4.59072	2.65978	3.11698
SPATA31E1	na	8.36496	7.80652	7.55191	8.16356	3.99884	4.23864	4.13653	4.67842	4.97249	4.77309	4.02413	4.42778	4.5993	4.74497
CLVS1	na	12.7308	12.4711	12.4862	12.301	5.48843	5.66325	7.94674	7.17212	4.32734	4.60253	4.04422	3.86645	3.52349	3.50411
RRM1	RRM1:ribonucleotide reductase M1 polypeptide	11.4333	11.3995	11.3853	11.0577	11.593	11.4967	10.7615	10.8553	11.5721	11.8043	11.1928	11.0494	10.4113	11.2417
RRM2	RRM2:ribonucleotide reductase M2 polypeptide	11.2668	11.0285	10.9368	10.7173	10.1458	10.2308	9.79943	9.55794	9.95984	10.4017	10.7301	10.5851	10.1379	11.4798
CCK	CCK:cholecystokinin	5.61604	5.78081	5.91162	5.80268	5.79962	5.7251	5.82922	6.32545	5.84324	5.50967	5.8543	5.6939	6.17164	7.54035
ZIC4	ZIC4:Zic family member 4	4.56419	4.42826	4.58853	4.93645	4.62287	4.6769	4.37565	4.87083	4.15189	4.60961	4.86097	4.78115	4.52365	4.65273
HS3ST5	HS3ST5:heparan sulfate (glucosamine) 3-O-sulfotransferase 5	9.17043	8.79309	8.15489	8.41937	4.48909	4.30165	4.11505	4.23456	4.91867	4.87639	4.83662	4.75652	4.47143	4.67691
ZIC5	ZIC5:Zic family member 5 (odd-paired homolog, Drosophila)	8.13368	7.49124	7.83099	7.33989	4.09172	3.65668	4.25824	3.32929	6.885	6.75793	6.60368	6.63958	5.02125	5.68133
HS3ST6	HS3ST6:heparan sulfate (glucosamine) 3-O-sulfotransferase 6	5.17006	5.70914	5.61178	5.69563	5.71834	5.46008	6.00654	5.49957	5.41825	5.7856	5.51518	5.55101	5.4894	5.78259
SUOX	SUOX:sulfite oxidase	6.68126	6.77945	7.17993	7.00706	7.58329	7.40986	7.02277	7.21105	8.61901	8.08089	8.29218	8.04513	8.9872	8.64791
TBX19	TBX19:T-box 19	5.67155	5.29242	5.46761	5.32446	4.94946	5.04443	5.29806	5.05656	5.80007	5.30703	5.25866	5.45678	5.17277	4.46623
HS3ST4	HS3ST4:heparan sulfate (glucosamine) 3-O-sulfotransferase 4	5.02203	5.02281	5.37412	5.14951	4.90678	5.28181	5.25924	6.25119	4.42591	5.39004	5.39563	5.11737	5.27149	5.26885
HS3ST1	HS3ST1:heparan sulfate (glucosamine) 3-O-sulfotransferase 1	6.04	6.27065	6.62753	5.86814	5.89396	5.83945	6.2836	6.74381	5.58503	5.50121	5.98045	5.64893	6.01814	5.7329
TBX18	TBX18:T-box 18	3.19349	3.96858	3.24167	3.29893	3.71408	3.82292	3.29632	3.46971	3.29382	3.57532	5.72014	5.76618	3.30043	3.23756
HS3ST2	HS3ST2:heparan sulfate (glucosamine) 3-O-sulfotransferase 2	4.92037	4.48444	4.35803	4.10208	4.43827	4.33092	4.80145	4.57904	4.9578	4.33801	4.58465	4.16279	3.94832	4.46729
CD2	CD2:CD2 molecule	2.95722	2.87239	2.76398	3.20992	3.10168	2.81373	2.64814	3.06287	2.92819	2.88431	3.02955	3.1792	2.67894	3.31478
TBX15	TBX15:T-box 15	4.5797	4.93731	4.79014	5.19162	5.38512	4.47142	4.63963	4.66323	3.44479	3.88415	4.12424	3.78348	4.49615	4.32345
CCS	CCS:copper chaperone for superoxide dismutase	6.85434	6.83164	7.31622	7.34108	6.60315	6.82967	7.34175	7.08841	7.00584	7.02211	6.54295	6.57464	7.13273	7.06658
CD4	CD4:CD4 molecule	3.85131	4.4655	4.47544	3.78866	4.09519	4.15278	4.26642	3.9919	3.70925	4.04166	3.64279	3.72769	3.81598	3.83514
CD6	CD6:CD6 molecule	5.25171	4.78023	5.02668	5.09556	4.99685	5.458	5.0023	5.98372	4.96587	4.99706	4.61601	5.13971	5.27289	5.52838
UBE2F /// UBE2F-SCLY	na	7.41153	7.43224	7.03487	7.11307	8.48179	8.49865	8.72834	9.05999	8.53426	8.45662	7.73283	7.49967	8.08007	7.93586
CD5	CD5:CD5 molecule	6.62417	6.47388	6.62787	6.08677	6.60861	6.27642	6.70657	6.94613	6.20365	5.80545	5.9855	5.8493	6.46072	6.24246
TBX10	TBX10:T-box 10	4.98086	5.19118	5.47441	5.52306	5.1606	4.83191	4.97083	5.31399	5.28646	5.04961	5.423	5.37856	5.42178	5.41774
CD7	CD7:CD7 molecule	7.59947	7.89026	7.92578	7.59108	7.59806	7.27675	8.08175	7.49382	7.94659	7.55071	7.73735	7.28919	7.89019	7.6856
MRTO4 /// MRT4	na	7.65672	7.82724	7.3824	7.67521	8.72687	8.63526	7.61707	7.54891	7.4142	7.84416	8.17397	8.51855	6.85718	7.76127
CD9	CD9:CD9 molecule	4.40567	6.84898	5.44905	6.21708	8.81668	9.01265	8.51748	8.13326	10.9409	10.9653	10.1842	10.9139	12.122	11.4551
COMMD9 /// LINC00610	na	9.26105	9.40561	8.24825	7.98505	8.66675	8.80381	7.29422	7.11995	8.34443	8.51281	7.51863	7.73996	8.27464	8.27464
CDA	CDA:cytidine deaminase	3.51947	3.22231	3.93769	3.741	3.52208	3.88072	3.8098	3.71363	4.50815	4.09989	3.479	3.77305	5.48859	7.96405
VPS29	VPS29:vacuolar protein sorting 29 (yeast)	10.4216	10.356	10.3182	10.3999	9.73084	9.76576	9.27622	9.58447	10.4631	10.3964	10.3332	10.247	10.0804	10.4272
FRMPD3	FRMPD3:FERM and PDZ domain containing 3	6.84928	6.92195	6.51713	6.19878	6.56894	6.37139	5.61909	5.81923	4.08471	4.2457	4.34408	4.82315	6.29813	6.17972
FRMPD4	FRMPD4:FERM and PDZ domain containing 4	3.25049	2.62319	3.10871	2.69879	7.8966	7.29521	5.52056	5.18253	2.87959	3.27975	3.07581	3.26651	3.18858	2.82743
FRMPD1	FRMPD1:FERM and PDZ domain containing 1	5.36985	5.67399	5.95215	5.46418	9.35265	9.14872	8.56339	7.21277	5.31559	5.24637	5.19993	4.78111	5.69706	5.80482
CLEC10A	CLEC10A:C-type lectin domain family 10, member A	4.49549	4.52684	4.83999	5.06916	4.55844	5.15678	4.77131	5.02179	4.59261	4.51554	4.9631	4.47168	4.40812	4.27131
DUX4L8 /// DUX4	na	6.75878	6.68599	6.96902	6.76946	6.54066	6.7131	6.97047	7.17984	6.55719	6.51635	6.69643	6.3914	6.91973	6.57485
FRMPD2	FRMPD2:FERM and PDZ domain containing 2	5.46251	5.28809	5.05879	5.87751	5.69843	5.8969	5.90826	5.78671	5.33927	5.25603	5.35225	5.68033	5.44146	5.32922
RRP1	na	9.13104	8.99271	8.85544	9.21056	9.40379	9.41447	9.08114	8.9111	8.30989	8.62607	8.86826	9.37298	8.18272	8.51487
GRPR	GRPR:gastrin-releasing peptide receptor	3.77421	4.26677	3.8233	4.0737	4.2736	3.84331	4.1757	3.96952	6.88053	5.25084	7.69908	8.12849	3.65553	5.11559
ELK1	ELK1:ELK1, member of ETS oncogene family	8.7487	8.77134	8.32095	8.34299	9.13447	9.42806	8.15219	8.22419	8.44466	8.64153	8.57515	9.13965	8.4035	8.48224
RRP8	na	6.51809	6.82505	6.31895	6.74651	7.6297	7.6972	7.15582	7.33727	7.52201	7.30267	6.61581	7.24007	6.62154	6.49771
RRP9	na	7.22385	7.01991	6.86462	6.94215	7.81782	8.35148	8.04004	7.53703	7.86735	8.06957	7.38801	7.78037	7.0681	7.29475
ELK3	ELK3:ELK3, ETS-domain protein (SRF accessory protein 2)	4.71784	5.34821	4.81046	5.22528	7.42105	7.53847	5.87402	4.88956	9.66617	9.66601	9.1468	9.41165	7.91596	7.51121
ELK4	ELK4:ELK4, ETS-domain protein (SRF accessory protein 1)	10.4586	10.6233	10.9999	11.1252	11.0449	10.7894	11.0077	11.0103	10.6876	10.8138	10.2746	10.3678	10.5838	10.6284
ALCAM	ALCAM:activated leukocyte cell adhesion molecule	8.05216	7.95326	8.23905	8.63352	4.81012	5.01931	7.30887	6.97299	10.4199	9.58248	8.04684	6.76706	5.84955	8.34911
SCN11A	SCN11A:sodium channel, voltage-gated, type XI, alpha	4.12324	4.33694	4.5109	4.9371	3.80143	4.65921	4.18058	4.18647	4.35194	4.76761	4.12532	3.96416	3.99755	3.89075
VPS35	VPS35:vacuolar protein sorting 35 (yeast)	9.76897	9.71734	9.71788	9.8124	9.69212	9.85719	9.17009	8.54009	9.26839	9.42203	9.24358	9.19967	10.6097	10.7421
VPS36	VPS36:vacuolar protein sorting 36 (yeast)	7.80345	7.90178	8.05543	7.74386	8.61345	8.4064	8.89094	8.75069	7.93695	8.33607	7.74989	7.67114	6.7576	7.16379
VPS39	VPS39:vacuolar protein sorting 39 (yeast)	8.297	8.11197	8.70743	8.70576	8.34288	8.2241	7.99784	8.26514	8.42404	8.31254	8.42291	8.44318	9.06351	8.4358
CPM /// PRELID2P1	na	4.74177	5.21941	5.22076	5.13463	3.73542	4.38949	4.89463	4.47629	8.14538	6.90248	9.68409	10.0767	8.33284	8.20315
VPS18	VPS18:vacuolar protein sorting protein 18	6.61346	7.1204	6.34634	6.7236	6.75294	7.1937	6.48277	4.87765	6.60425	6.61801	6.79602	6.78499	6.78854	7.20516
CLEC11A	CLEC11A:C-type lectin domain family 11, member A	5.09425	5.10121	5.04693	5.04536	5.00601	5.03425	4.64221	5.30379	4.94108	5.0217	6.89376	6.78911	5.23372	5.29505
HSD17B12 /// MIR670H	na	2.85997	2.58177	2.95761	2.77812	2.68482	2.77595	2.83936	2.77407	2.80692	2.84666	2.88085	2.68034	2.94842	2.88071
HUS1	HUS1:HUS1 checkpoint homolog (S. pombe)	8.62694	8.49159	8.39085	8.33058	9.40319	9.34039	9.24293	9.30748	8.47101	8.66158	7.31175	7.82472	9.29034	9.66574
CEL	CEL:carboxyl ester lipase (bile salt-stimulated lipase)	6.47342	6.54587	8.06639	8.44409	6.31554	6.18199	6.3241	6.60772	6.01322	6.37325	6.33464	5.90899	6.24104	6.39212
NUP93	NUP93:nucleoporin 93kDa	9.46896	9.22947	9.23076	8.95168	8.71931	8.90189	8.22654	7.90671	8.51471	8.96655	9.00846	9.10894	9.09067	9.45483
BCAN	BCAN:brevican	4.44687	4.53991	4.58767	4.23163	4.48052	4.63998	5.07701	5.16653	4.97419	5.03112	5.27527	4.90801	4.70774	3.67283
SCN10A	SCN10A:sodium channel, voltage-gated, type X, alpha	3.76955	3.84517	3.81867	4.10806	3.72645	4.09648	4.2948	3.95138	3.81985	3.84509	4.16464	3.55225	4.23016	3.73175
BCAM	BCAM:basal cell adhesion molecule (Lutheran blood group)	6.51589	6.91974	7.27444	6.96634	6.32361	6.49554	7.05642	7.01184	6.61824	6.6928	6.85897	7.58161	7.55758	7.71694
KRTAP4-12	KRTAP4-12:keratin associated protein 4-12	4.04719	3.80078	3.83949	3.886	3.65591	3.79499	3.85077	4.06304	3.80096	4.02641	3.62764	3.59093	3.92501	4.04601
HECW2	HECW2:HECT, C2 and WW domain containing E3 ubiquitin protein ligase 2	9.2824	8.94996	8.86461	8.9698	6.85996	7.48381	5.21354	5.38313	4.9217	4.84771	5.16324	4.60461	7.2689	7.258
KRTAP4-11	KRTAP4-11:keratin associated protein 4-11	4.65061	4.48298	4.54685	4.61156	4.39836	3.99202	4.40475	5.09878	4.76173	4.29191	4.05817	4.40819	4.44167	4.316
HECW1	HECW1:HECT, C2 and WW domain containing E3 ubiquitin protein ligase 1	4.63406	4.40703	4.10211	3.94417	3.95637	4.15711	4.81495	4.80153	4.01599	3.62038	4.09725	3.84401	4.16376	3.83755
SRFBP1	SRFBP1:serum response factor binding protein 1	7.49427	8.00002	7.49841	7.84912	9.09152	8.70094	8.56239	8.45476	9.05334	9.29246	8.78574	9.08336	8.65956	8.76247
NUP98	NUP98:nucleoporin 98kDa	5.415	5.27903	4.5878	4.90664	5.04301	4.92624	5.66451	5.3601	5.48011	5.64541	4.80555	4.7162	4.98524	4.77045
VPS25	VPS25:vacuolar protein sorting 25 homolog (S. cerevisiae)	9.44507	9.44359	9.32902	9.3877	9.27096	9.53214	8.86611	8.53494	9.51466	9.46762	9.00508	9.07768	9.2484	9.28072
CFB	CFB:complement factor B	3.38575	2.96692	3.14341	3.10923	2.76661	3.27602	3.30193	3.67039	3.17842	3.0379	3.20775	3.13343	3.32122	5.70773
VPS28	VPS28:vacuolar protein sorting 28 homolog (S. cerevisiae)	6.85541	6.50284	7.00162	7.40357	8.23581	8.43573	7.97406	8.03979	7.15957	7.81922	8.01376	8.75433	9.27121	9.14223
CFD	CFD:complement factor D (adipsin)	6.1425	6.59965	6.86383	6.72207	6.57495	6.62591	6.8759	7.08824	6.66162	6.6041	6.26186	6.7581	7.1079	7.11603
ABCA11P /// ZNF721	na	8.02643	8.06356	8.36747	8.33935	8.24636	8.41311	7.76508	7.09936	8.07801	7.85068	8.52897	8.61321	7.91176	7.97257
FGF14 /// FGF14-IT1	na	3.33846	3.47629	3.36384	4.27033	2.7683	2.58852	3.84577	3.40432	2.98525	3.12043	2.9765	2.91675	2.85	2.89339
CFH	CFH:complement factor H	3.42112	3.44781	3.93831	3.52186	3.35398	3.20328	3.40949	3.41458	3.3845	3.35977	3.43522	3.46159	3.48035	5.05947
PLEKHA8P1	na	7.51442	7.45156	7.71459	7.62715	8.25931	8.14765	8.49539	8.5433	8.00353	7.67252	7.9364	8.53197	8.36791	8.08899
CFI	CFI:complement factor I	4.39333	4.48025	4.48793	4.31959	4.05429	3.6277	4.694	4.88265	4.92308	4.01867	4.1186	3.87579	7.23322	6.1576
CFP	CFP:complement factor properdin	5.87194	5.55865	5.91469	5.60905	5.58792	5.47054	6.10635	5.91605	5.54674	5.20317	5.67212	5.35549	5.84941	5.38052
RBMY1F /// RBMY1J	na	2.93714	3.60282	2.75797	2.84878	3.05114	2.70766	3.02869	3.33564	2.68621	2.92993	2.79402	3.49127	3.08337	3.02231
RRP7A	na	8.65902	8.91525	9.16015	9.26274	8.81892	8.95719	8.02946	7.58747	8.65529	9.02331	8.60214	8.60226	8.8438	9.48406
NUP85	NUP85:nucleoporin 85kDa	8.97994	8.79063	9.14824	9.05395	8.69497	9.07392	8.54652	8.57137	8.76542	9.01665	8.84489	9.03296	8.49026	8.66915
RRS1	RRS1:RRS1 ribosome biogenesis regulator homolog (S. cerevisiae)	7.39311	7.31995	7.68821	6.86938	8.61224	8.54628	7.74831	7.81057	8.36921	8.78431	9.55629	9.65475	7.34241	7.74237
VPS11	VPS11:vacuolar protein sorting 11 (yeast)	6.32635	6.37306	6.02341	5.14776	7.59819	7.88885	7.33886	7.57912	8.05808	8.35862	7.78929	7.99152	8.04383	8.18215
ST3GAL4	ST3GAL4:ST3 beta-galactoside alpha-2,3-sialyltransferase 4	7.21734	7.37171	7.59348	7.06396	8.52969	8.88291	7.92725	7.20029	7.36512	7.67719	7.21988	7.85064	8.90297	9.58318
ST3GAL5	ST3GAL5:ST3 beta-galactoside alpha-2,3-sialyltransferase 5	8.0082	8.02497	8.86447	8.8012	5.21321	5.97174	6.03382	6.04428	6.30199	6.83216	5.68657	5.87128	4.82806	5.20369
ST3GAL6	ST3GAL6:ST3 beta-galactoside alpha-2,3-sialyltransferase 6	3.19119	2.85627	3.261	3.31863	3.37889	3.25981	3.26922	3.45211	3.3257	4.16282	3.6664	3.81275	3.31247	3.46295
NUP88	NUP88:nucleoporin 88kDa	8.84368	9.10545	8.07109	8.52348	9.20399	9.23379	8.98107	8.8074	9.27614	9.58463	9.35867	9.01879	8.22228	8.37112
CGA	CGA:glycoprotein hormones, alpha polypeptide	5.10468	5.27343	5.45172	5.06785	4.68856	5.22021	4.83353	5.90973	5.40703	4.72372	5.51477	4.70141	5.42654	6.85524
ST3GAL1	ST3GAL1:ST3 beta-galactoside alpha-2,3-sialyltransferase 1	5.10344	4.49889	5.21549	5.35614	4.72591	4.81052	4.74338	5.5709	5.22402	4.79914	4.3025	3.83574	7.42044	8.26131
ST3GAL2	ST3GAL2:ST3 beta-galactoside alpha-2,3-sialyltransferase 2	5.54549	6.22545	5.7856	5.84647	7.10135	6.82891	5.6665	5.60477	6.06267	6.42578	5.35351	5.87126	6.14284	5.80464
VPS16	VPS16:vacuolar protein sorting 16 (yeast)	6.35681	6.45347	6.36553	6.22509	5.95386	5.72792	6.04939	5.91999	6.42625	6.78172	6.24172	6.16939	5.88603	6.19104
PLK4	PLK4:polo-like kinase 4 (Drosophila)	7.87689	7.4349	7.65222	7.24311	7.7367	8.15766	7.28298	6.76265	8.42316	8.6615	8.64029	8.64934	7.73738	8.78515
LRRC37A3	na	7.39397	7.28705	7.64165	7.51902	6.32364	5.95892	5.81205	6.4404	7.14148	7.51387	6.59562	6.72224	6.5868	6.76682
PLK3	PLK3:polo-like kinase 3 (Drosophila)	5.64738	5.78927	5.31597	5.97017	5.98045	5.36398	5.58923	5.5522	6.06608	6.22299	5.58702	5.48274	5.44465	5.36813
ARL14EP	na	8.86215	8.71949	9.04481	8.87304	8.16732	8.11857	7.80537	7.3552	8.51191	8.35439	7.54497	7.95649	7.43707	7.02931
NFE2	NFE2:nuclear factor (erythroid-derived 2), 45kDa	3.28778	2.91049	3.00088	3.49324	3.48285	3.23871	3.32678	3.33012	3.0834	3.34409	3.23523	3.47414	3.90504	3.7317
NFE4	na	4.84861	4.51169	4.86	5.10813	4.65695	5.14238	5.14252	4.72791	4.74183	4.70337	4.80533	4.86553	5.03735	4.07447
PLK5	na	5.58229	5.60604	5.6322	4.88317	5.47635	5.31075	5.99042	5.54827	5.21371	5.03651	5.09318	5.09904	5.9488	5.40454
APOOL	na	7.21986	7.64323	6.99789	7.21809	8.6881	8.73927	7.83388	7.42221	8.32885	7.83654	7.85809	8.11397	6.45921	6.96541
GTF2IRD2	GTF2IRD2:GTF2I repeat domain containing 2	8.25186	7.50306	8.03853	8.01507	8.19265	8.26376	7.83312	7.83426	8.35243	8.17407	8.13342	8.46342	8.55661	8.5118
PLK2	PLK2:polo-like kinase 2 (Drosophila)	5.22754	4.93173	4.05927	5.13863	6.33861	6.20037	5.1887	5.56292	9.16297	8.60334	9.29347	8.89144	10.5539	10.4154
PLK1	PLK1:polo-like kinase 1 (Drosophila)	11.2022	11.1194	10.4196	10.1363	11.2394	11.2929	10.602	10.4851	11.0572	11.1967	11.3103	11.1046	11.3337	11.7823
CGN	CGN:cingulin	5.3675	5.68512	5.6319	5.65736	5.29745	5.70867	4.75134	5.73141	5.19929	5.32769	5.81278	5.40845	6.64196	6.9508
ELL2	ELL2:elongation factor, RNA polymerase II, 2	5.49538	6.1624	6.66198	6.24005	6.12398	6.52316	4.85567	4.91249	9.34002	8.80001	8.77295	9.18211	10.2261	10.0001
MCAT	MCAT:malonyl CoA:ACP acyltransferase (mitochondrial)	9.52333	9.72585	9.72475	9.69779	9.34786	9.51119	8.34099	8.30334	8.98771	8.80886	9.09723	9.14595	8.68609	8.78578
ELL3	ELL3:elongation factor RNA polymerase II-like 3	7.24072	8.33525	7.223	7.60652	6.8691	7.0028	6.24637	6.61662	4.90734	5.27743	6.05447	5.71597	6.04934	6.32961
GTF2IRD1	GTF2IRD1:GTF2I repeat domain containing 1	7.68746	7.76494	7.93243	7.53206	8.23576	8.3725	8.39519	8.36921	7.08776	6.8166	7.09135	7.09578	7.48414	7.22191
RPSAP58 /// RPSA	na	7.64587	7.85594	7.57225	7.10552	7.44433	7.67277	7.71028	7.21683	8.17474	8.15061	8.21715	8.1901	7.84509	7.54557
BPIFC	na	4.25536	6.285	4.53157	5.49755	4.60002	4.32436	4.51939	4.76924	4.04604	4.77004	4.25291	4.08795	4.70472	7.07992
MOCS2	MOCS2:molybdenum cofactor synthesis 2	8.52565	8.5092	8.02624	8.20658	8.51611	7.71525	7.22911	7.27247	10.0222	10.0195	9.10365	9.18667	8.52023	9.33817
MOCS3	MOCS3:molybdenum cofactor synthesis 3	7.88436	8.02015	7.65466	8.15775	7.83602	7.46637	6.98471	7.06253	7.86093	7.82822	7.32037	7.3741	7.95088	8.03034
CHM	CHM:choroideremia (Rab escort protein 1)	8.03157	8.35784	8.23745	8.05548	9.39545	9.60937	8.41371	8.41382	8.70354	8.29977	8.7525	8.89842	7.8688	8.0239
STON2	STON2:stonin 2	9.87646	9.88825	10.0654	9.73307	8.58185	7.858	8.15784	8.33863	5.02249	6.06894	4.55052	4.70979	8.75726	9.01943
MCEE	MCEE:methylmalonyl CoA epimerase	5.51696	5.49471	5.89047	5.5261	5.51024	5.70705	5.29403	5.22341	5.09196	5.37997	4.395	4.60997	5.54611	5.46861
RRP12	na	6.49475	6.42016	6.64313	6.44594	7.2514	7.21019	6.6663	6.58698	6.28472	6.66558	6.65613	6.47859	6.5865	6.06626
CIC	CIC:capicua homolog (Drosophila)	6.66086	7.00018	6.83477	6.84821	6.90114	6.87419	6.85244	6.28438	6.51216	6.76701	7.20697	7.35943	7.25407	7.24335
PINX1 /// MIR1322	na	9.55972	9.49757	8.98607	9.22718	10.1045	10.2955	9.6677	9.40765	8.62054	8.95497	8.47624	8.67313	6.77019	8.00995
RRP15	na	8.31954	8.5913	8.58314	8.68753	9.64421	9.54618	9.05813	9.0362	8.97594	8.87963	8.84518	9.07788	8.64425	8.82729
ZIK1	ZIK1:zinc finger protein interacting with K protein 1 homolog (mouse)	7.41331	7.69573	7.13696	7.31847	7.61843	7.52287	6.72156	6.68712	4.68005	4.65813	6.57543	7.1851	7.39914	7.36251
RPS6KL1	RPS6KL1:ribosomal protein S6 kinase-like 1	6.54587	6.55137	7.25101	7.04751	5.60558	5.75166	6.2409	6.73623	5.12252	5.27199	5.6575	4.83472	5.95047	5.61326
EXOC8	EXOC8:exocyst complex component 8	6.62869	6.6002	6.8795	7.16534	6.50582	6.64942	6.38847	6.00328	6.45496	6.32669	6.19321	6.17216	6.49926	6.69619
PLLP	PLLP:plasma membrane proteolipid (plasmolipin)	6.20919	5.91467	6.75441	7.16297	5.54022	5.20003	5.5867	5.83985	5.09796	6.48148	5.78159	6.0683	5.49478	5.82722
EXOC7	EXOC7:exocyst complex component 7	6.73327	7.02561	6.7671	7.03837	6.40955	6.25494	6.21642	6.00101	7.18071	7.17203	7.68043	6.94866	7.39877	6.30978
THAP9-AS1 /// SEC31A	na	8.81054	8.58903	9.24743	9.48255	8.74885	8.50673	9.30067	9.3175	9.3205	9.56638	9.50647	9.36811	9.40087	9.55517
EXOC4	EXOC4:exocyst complex component 4	9.26217	9.01091	9.07263	9.11377	8.99782	8.95449	9.17096	9.21743	9.41345	9.1214	8.48755	8.38013	9.59651	8.85969
PLIN4	na	5.61349	5.99415	6.47833	6.29961	5.23085	5.83406	6.0683	6.88009	5.73424	6.11013	5.6098	5.94714	6.22763	5.72549
EXOC3	EXOC3:exocyst complex component 3	7.93496	8.02843	8.32682	8.39134	7.08379	6.88263	6.87036	7.16586	8.17509	8.31369	7.97544	7.84726	8.13908	8.38521
PLIN3	na	6.83907	6.77831	6.35163	6.32032	6.90316	6.96863	7.11835	6.91934	9.32613	8.88185	8.61958	8.79482	7.52846	7.83596
PLIN2	na	7.1991	7.53155	7.53918	6.93661	7.16939	7.60142	6.06394	5.22587	7.39318	7.66581	8.46586	8.87673	9.96305	9.74384
EXOC6	EXOC6:exocyst complex component 6	7.31133	7.3254	6.91378	6.87476	7.08903	7.14744	6.96231	6.94001	7.06515	6.8685	6.63278	7.03349	4.80029	6.05361
EXOC5	EXOC5:exocyst complex component 5	8.89485	9.10137	8.36658	8.21406	10.2985	10.1306	9.69516	9.72072	8.14284	8.33856	8.02395	7.92029	7.71885	7.75302
PLIN1	na	4.40798	4.44029	4.45986	4.5315	4.55751	4.33406	4.77319	4.64426	4.4007	4.55592	4.68824	4.32449	4.37412	4.15163
RCCD1	RCCD1:RCC1 domain containing 1	7.43086	7.35705	7.95669	7.98961	7.18268	7.70813	7.71496	7.17712	7.73294	7.50672	6.75514	6.91203	7.12061	7.60715
MOCS1	MOCS1:molybdenum cofactor synthesis 1	6.61096	6.59169	7.12181	7.20139	7.93913	7.44947	7.253	7.0264	7.26346	7.2644	7.16976	7.61211	6.12998	5.71185
EXOC2	EXOC2:exocyst complex component 2	6.77534	6.72497	7.0466	6.86367	7.48648	7.3946	7.19138	7.36964	7.28894	7.59614	6.92138	7.07844	7.01534	6.7922
EXOC1	EXOC1:exocyst complex component 1	8.15973	8.33617	8.40366	8.31139	8.56395	8.47218	8.52731	8.69625	9.19836	8.88472	8.5217	8.4453	9.28122	8.86014
PLIN5	na	7.35322	7.18496	7.3676	7.45768	6.99152	7.03754	7.45286	7.6317	6.94079	7.13031	6.96792	7.04516	7.21883	7.02606
NFIX	NFIX:nuclear factor I/X (CCAAT-binding transcription factor)	9.71559	9.54603	9.87714	9.54958	7.06272	7.49587	6.36486	6.02327	9.15808	8.81901	8.33333	8.05948	9.38556	9.52155
DCAF12L2	na	4.19007	4.45142	4.1922	4.20513	4.73072	4.39841	4.58923	4.87524	4.40726	4.42438	4.10608	3.99259	4.01154	4.15495
PRUNE2	na	4.05683	4.35309	4.14286	3.94216	3.49871	4.11602	4.78041	3.62591	4.2768	4.29518	4.80517	3.72029	4.36491	4.3518
DCAF12L1	na	4.73262	4.90285	4.5865	4.479	4.51923	4.179	4.65471	5.36396	4.44667	4.35707	4.61985	4.43281	4.8741	4.78822
METTL21A	na	8.3133	8.49035	8.72075	8.66498	8.83028	8.78929	8.90454	9.2168	9.15912	9.01671	9.32106	9.04335	8.4025	8.37844
METTL21B	na	7.88187	7.82229	8.011	8.04711	7.73748	7.47955	7.50638	8.14908	7.83083	7.88577	7.64738	7.55833	8.08879	7.61758
APOL5	APOL5:apolipoprotein L, 5	3.62519	3.70063	4.09626	3.70066	3.65172	3.77828	3.98822	4.18679	3.68839	3.24538	3.62652	3.50738	3.95534	3.53468
RPL8 /// MIR6850	na	12.3906	12.2355	12.7782	12.7832	13.0983	13.0089	12.9197	12.8365	12.5069	12.5612	12.8904	13.0711	13.2122	13.358
APOL4	APOL4:apolipoprotein L, 4	4.36135	4.80364	4.97744	4.59995	4.01281	3.69831	4.06942	4.1568	3.63301	4.23331	4.24457	4.11663	4.60789	4.2829
METTL21C	na	4.00496	3.85084	3.87868	3.45482	3.40726	4.21009	3.65903	4.06139	3.39606	3.59854	3.83259	3.32332	3.60049	3.624
APOL6	APOL6:apolipoprotein L, 6	5.27651	5.61749	5.92684	6.64156	5.52235	5.67187	5.90426	6.12195	6.59361	6.44676	5.96195	5.49691	8.10874	8.81428
RASSF10	na	6.08415	6.3182	6.36032	6.32089	5.57794	6.36083	6.68415	7.08478	6.12022	5.86157	6.15874	6.15896	6.37474	6.46238
PPIAL4C /// PPIAL4A	na	6.11286	5.99089	5.96313	5.74701	6.49994	6.08626	5.95228	5.8255	6.2077	6.33213	6.09519	6.43605	7.01437	6.16884
MINOS1	na	10.631	10.714	10.2353	10.3527	11.4065	11.4944	9.91705	9.95103	10.7383	10.7258	11.1049	11.2388	11.3782	11.2669
RRP36	na	8.05918	8.6989	8.05703	7.77536	9.13078	8.75603	7.80643	7.61926	8.79002	9.07683	9.16859	9.28629	8.7132	8.597
CKB	CKB:creatine kinase, brain	10.4648	10.1374	9.96523	9.91948	8.60398	8.85591	9.03647	9.20297	8.97242	8.82675	8.93143	8.62717	7.80021	7.8929
PAIP2	PAIP2:poly(A) binding protein interacting protein 2	10.1746	9.88164	9.64001	9.61563	10.6056	10.2511	9.90758	10.0091	10.8823	10.4174	10.1928	9.95107	10.6708	9.94365
APOL1	APOL1:apolipoprotein L, 1	4.11861	3.91735	4.54893	4.38612	4.21823	3.98707	4.35398	4.6142	4.94579	4.30767	4.37268	4.17195	7.98799	8.92257
APOL3	APOL3:apolipoprotein L, 3	4.7451	4.33825	4.43818	4.62601	4.54329	4.73153	4.71908	5.65408	4.76784	4.65485	5.08429	4.70128	5.65179	5.75149
PAIP1	PAIP1:poly(A) binding protein interacting protein 1	9.10935	9.15575	8.98862	8.7854	8.25884	8.03811	8.14707	7.76736	8.51483	8.65705	8.52775	8.50192	8.78776	8.71774
ZIM3	ZIM3:zinc finger, imprinted 3	3.32117	3.57654	3.25064	3.52473	3.24813	4.11087	4.10221	3.92137	3.75558	3.60555	3.44137	3.40752	3.65446	3.6329
APOL2	APOL2:apolipoprotein L, 2	4.01836	4.86333	5.14912	6.06255	5.13762	5.50239	4.58635	4.76247	6.99291	7.16666	6.61272	6.87556	8.04978	8.59821
BCHE	BCHE:butyrylcholinesterase	2.82484	2.60991	2.64329	2.98016	3.86129	3.99441	4.79887	4.67866	2.80057	2.96038	2.81212	3.07563	2.6762	3.27248
HIPK4	HIPK4:homeodomain interacting protein kinase 4	4.14981	3.94137	4.08135	4.35005	4.21598	3.90952	4.71215	4.75674	4.24655	4.06466	3.54694	4.04479	4.66499	4.66571
B3GNT5 /// MCF2L2	na	8.1826	8.42565	7.12813	7.40939	4.70581	4.5796	4.79409	4.51482	7.41448	7.74455	7.49307	8.79856	8.32886	8.17847
CKM	CKM:creatine kinase, muscle	4.53777	4.43794	4.64572	4.55608	4.84823	5.02662	5.22684	5.12577	4.4037	4.48522	4.67932	3.97794	4.95645	4.65279
MCF2	MCF2:MCF.2 cell line derived transforming sequence	3.58389	3.27868	3.53212	3.82129	3.59095	3.42232	3.28602	3.66752	4.44019	4.29968	3.49534	3.62193	3.69355	3.62514
MOCOS	MOCOS:molybdenum cofactor sulfurase	4.88017	4.41691	4.60986	4.61227	4.56024	5.08116	5.14579	4.53008	7.70575	7.51017	6.86918	6.71918	6.21472	7.73119
G0S2	G0S2:G0/G1switch 2	5.97497	6.27138	6.18896	6.18873	6.61474	6.67669	6.88626	7.58738	5.85708	5.70531	10.2595	11.007	6.72074	6.71874
ELP2	na	8.60855	8.28476	8.72745	7.82548	9.11886	9.01507	8.67518	8.48957	8.70557	8.42495	8.21073	8.37599	7.32059	7.66832
ELP3	ELP3:elongation protein 3 homolog (S. cerevisiae)	8.43837	8.45795	8.41167	8.66063	9.53908	9.49381	9.15251	8.96928	7.63243	7.90466	8.2148	8.28985	7.70185	7.94085
ELP4	ELP4:elongation protein 4 homolog (S. cerevisiae)	9.01917	8.52516	9.06537	8.97484	7.6478	7.48075	6.83159	6.79565	7.65042	7.79186	7.38035	7.6007	7.9151	7.96841
RRP1B	na	9.1742	9.09371	9.10189	9.05065	9.22773	9.30082	9.28117	9.35124	8.20376	8.32836	9.18328	9.17386	8.10213	8.31485
HIPK1	HIPK1:homeodomain interacting protein kinase 1	9.63036	9.55559	10.0742	10.1171	10.1783	10.6363	10.0016	10.0582	10.7264	10.522	9.57495	9.35312	9.48568	9.57271
ELP5	na	8.67822	8.61684	9.17879	9.18393	9.99762	9.85303	9.20228	9.07523	9.03673	9.09988	9.19008	9.19003	8.60969	8.96522
ELP6	na	6.44552	6.05572	6.30698	6.25054	6.5502	6.37231	5.96386	5.46663	6.73448	6.75979	6.57364	7.23276	6.59657	6.51156
HIPK3	HIPK3:homeodomain interacting protein kinase 3	9.01463	9.07123	9.18608	9.19975	8.14888	8.49166	7.83012	7.28129	9.28452	9.57999	8.72429	8.9547	10.0453	9.6368
HIPK2	HIPK2:homeodomain interacting protein kinase 2	10.1553	9.77349	9.88426	9.80553	10.0722	10.6789	10.8186	11.0263	9.92324	9.83972	10.7394	11.1483	9.97454	10.3256
NFIA	NFIA:nuclear factor I/A	10.661	9.8158	10.0627	9.5499	8.04354	7.88257	5.9904	6.11675	7.28036	6.4389	8.66006	8.21309	7.55443	7.92056
NFIB	NFIB:nuclear factor I/B	10.5817	10.064	9.88807	9.45957	11.0562	11.3787	11.2139	11.1286	9.42881	9.43989	10.3574	10.2309	10.8687	10.7948
NFIC	NFIC:nuclear factor I/C (CCAAT-binding transcription factor)	9.06164	9.2739	9.06516	8.88497	8.30147	8.22255	7.16343	7.85059	10.2361	10.3454	10.1784	10.0286	9.6707	9.59264
PLP1	PLP1:proteolipid protein 1 (Pelizaeus-Merzbacher disease, spastic paraplegia 2, uncomplicated)	5.62262	5.65217	5.56688	5.30201	6.00916	6.16051	5.20892	5.58802	5.99605	6.1082	5.90578	5.6895	5.8003	5.86082
FOSB	FOSB:FBJ murine osteosarcoma viral oncogene homolog B	5.64585	5.5864	5.16957	5.30579	5.42263	5.6953	5.99236	5.74953	5.44342	5.7723	5.90458	6.06116	6.76819	7.63954
PLP2	PLP2:proteolipid protein 2 (colonic epithelium-enriched)	11.9182	12.0404	11.892	11.7414	11.8939	12.113	10.7962	10.8481	11.9138	12.416	12.3978	12.9267	12.5347	12.4777
CLC	CLC:Charcot-Leyden crystal protein	4.66064	4.67152	4.8965	4.97116	5.05429	4.79953	5.2372	4.75734	4.4485	4.34365	5.00439	4.78885	5.02422	4.73997
TMEM229A	na	3.66043	3.96291	3.7198	4.0355	5.45726	5.14948	3.87428	3.86723	3.88831	4.34683	3.93643	3.86266	4.18929	3.72776
TMEM229B	na	5.90989	6.10825	6.62612	6.49066	4.83342	4.77408	4.85743	5.39241	5.86733	4.91502	5.26005	4.50868	5.15483	5.03441
FAM49A	FAM49A:family with sequence similarity 49, member A	4.82146	5.06399	4.96513	5.27188	5.07594	4.76164	6.44567	6.79215	5.18074	4.87006	5.39352	5.03694	8.05731	7.02222
FAM49B	FAM49B:family with sequence similarity 49, member B	7.95793	7.87187	7.72159	7.53843	8.44659	8.57423	7.87762	8.16645	8.41911	8.38676	9.34244	9.44333	9.73319	9.78039
LCLAT1	na	10.1474	10.3099	10.3934	10.6318	10.4928	10.3393	9.72211	9.37138	10.2549	10.4769	10.0468	9.85446	10.0302	10.555
THG1L	THG1L:tRNA-histidine guanylyltransferase 1-like (S. cerevisiae)	7.32196	7.52731	7.36435	7.59215	9.17893	8.76761	8.62383	8.46013	9.0398	9.54272	8.75327	8.8444	8.11197	8.5801
PODNL1	PODNL1:podocan-like 1	5.24336	5.04593	5.06346	4.85435	5.00881	5.11282	5.08492	4.97801	5.08233	5.053	4.75031	4.73303	5.68472	5.58513
CFL2	CFL2:cofilin 2 (muscle)	8.76293	9.21268	8.65679	8.8146	8.77245	8.74766	7.4796	6.87862	9.77901	10.0505	9.80921	9.57634	8.52002	9.52221
CFL1	CFL1:cofilin 1 (non-muscle)	11.8155	11.9576	11.1765	10.8522	11.5165	11.5566	10.435	10.3073	11.9084	12.0066	11.8132	11.9152	11.9828	12.1607
PLS3	PLS3:plastin 3 (T isoform)	3.09107	2.98487	3.14464	2.61271	9.15871	9.34174	7.85111	7.55141	9.38562	8.28356	8.58623	8.91578	9.86467	10.0888
OIP5	OIP5:Opa interacting protein 5	7.01727	6.53173	6.5715	6.61559	7.14621	7.12816	6.17759	5.84192	6.61761	6.79806	7.5222	7.43045	6.19691	7.33462
IL13RA2	IL13RA2:interleukin 13 receptor, alpha 2	2.66246	2.83719	2.94761	2.65102	3.23648	2.95241	2.98456	3.32597	3.15136	3.35183	7.36107	8.98218	2.80905	3.10594
PLS1	PLS1:plastin 1 (I isoform)	8.59204	9.0196	8.18626	8.16982	7.8229	7.86133	7.81339	7.92735	7.91033	7.75732	8.37535	8.49237	6.88388	7.66703
IL13RA1	IL13RA1:interleukin 13 receptor, alpha 1	4.54521	4.08074	3.95597	4.31824	8.20848	7.91246	6.29254	5.62868	9.59083	9.38042	9.03955	9.33681	9.52893	9.25686
KCMF1	KCMF1:potassium channel modulatory factor 1	9.8033	9.99675	9.35186	9.36861	9.77014	9.85139	10.1092	9.88376	10.1563	10.2479	10.8699	10.6591	10.6578	10.6317
GOLGA8J /// GOLGA8IP	na	5.98313	5.73511	6.01841	6.33537	5.7573	5.67162	6.15463	6.66989	5.73069	5.34566	6.1304	5.67157	5.38845	5.63972
PI4KAP1 /// PI4KAP2	na	9.68392	9.4187	10.013	10.2582	9.20248	9.41625	9.7403	9.84303	8.76429	8.55962	8.67557	8.62496	8.57525	8.73646
COL27A1	COL27A1:collagen, type XXVII, alpha 1	6.60897	6.80405	7.80657	7.70674	6.76593	7.55216	8.85002	8.69133	7.09839	6.85846	5.96093	7.00048	5.79049	5.29603
FKBPL	FKBPL:FK506 binding protein like	6.6005	6.75577	7.33027	7.48963	6.93673	6.54392	6.43376	6.82652	7.14075	7.11582	7.17058	7.49745	6.95018	6.87738
DIO1	DIO1:deiodinase, iodothyronine, type I	3.02756	3.09237	3.27093	3.0972	3.22075	3.21249	3.57573	3.01423	3.07056	3.69676	3.09412	3.57251	2.98169	3.09128
DIO2	DIO2:deiodinase, iodothyronine, type II	5.16301	6.23748	5.10345	5.25289	5.2052	4.73298	4.87182	4.99697	6.37435	6.48121	4.89688	4.55181	5.90436	6.35147
DIO3	DIO3:deiodinase, iodothyronine, type III	5.13393	4.48736	4.51545	5.18151	4.27336	4.06075	4.59101	4.07566	4.23895	4.40207	4.05049	3.79731	4.03335	3.95812
APBB3 /// MIR6831	na	5.93125	5.80328	6.37441	6.05269	5.89051	5.58562	6.15899	6.33277	6.18064	5.95819	5.03702	5.35649	6.12811	5.54786
FAM91A1	FAM91A1:family with sequence similarity 91, member A1	6.66582	6.74403	6.72082	6.40185	7.86661	7.87165	6.59602	6.4338	8.10813	8.19917	8.83323	8.6648	8.26971	8.89401
LEMD3	LEMD3:LEM domain containing 3	8.79082	8.77761	8.99413	9.05514	8.57737	8.82093	8.48596	8.21836	8.48823	8.35384	8.76654	8.79164	8.65626	8.75068
LEMD2	LEMD2:LEM domain containing 2	8.26375	8.21714	9.0324	9.17859	8.61786	8.43016	8.29819	8.11508	8.8999	9.02859	8.27076	8.28604	8.72324	8.22811
LEMD1	LEMD1:LEM domain containing 1	4.58317	4.14508	4.43279	3.93366	4.94908	4.4726	6.44352	6.60015	4.04696	3.82257	4.0232	4.08621	3.69876	4.17679
TOM1L1	TOM1L1:target of myb1-like 1 (chicken)	8.65308	8.93176	8.59552	8.99934	7.21618	7.21486	6.34852	6.49036	8.9102	8.95228	8.85208	8.57992	8.34486	8.30993
TOM1L2	TOM1L2:target of myb1-like 2 (chicken)	7.11519	7.26131	7.31936	7.7451	6.35754	6.42616	6.50556	6.90177	8.72805	8.74464	8.15391	8.46645	8.06638	8.1078
MTNR1A	MTNR1A:melatonin receptor 1A	5.02419	5.32363	5.16557	4.90003	5.09013	4.73284	4.67056	5.29401	5.78582	5.49337	4.80795	5.2822	5.13573	5.73747
OBSCN	OBSCN:obscurin, cytoskeletal calmodulin and titin-interacting RhoGEF	6.39123	6.07158	7.08511	7.45219	5.75398	6.25107	6.92898	7.16736	6.30119	6.29968	6.0554	5.80567	6.11905	6.02898
MTNR1B	MTNR1B:melatonin receptor 1B	5.52269	5.59478	5.84279	5.36208	5.31633	5.52638	5.41141	5.69191	5.40957	5.70404	5.71341	4.9034	6.23161	5.14838
FKBP8	FKBP8:FK506 binding protein 8, 38kDa	8.24447	8.05873	8.1965	8.2384	8.67975	8.76109	9.11763	8.95075	8.69911	8.76619	8.45805	8.39821	9.39416	8.77204
FKBP7	FKBP7:FK506 binding protein 7	7.27411	7.50157	6.29804	6.93275	5.99608	6.5932	6.66747	6.49173	5.28889	5.53803	5.13609	4.8955	3.30033	4.17861
FKBP9	FKBP9:FK506 binding protein 9, 63 kDa	9.82271	9.96247	9.82911	10.0683	9.94577	10.0442	9.33276	9.37785	9.5701	9.50953	9.3201	9.27546	10.2363	10.0223
FKBP4	FKBP4:FK506 binding protein 4, 59kDa	11.2505	11.2415	10.6961	10.6335	10.4903	10.7462	10.4804	10.3903	10.4037	10.5499	10.3627	10.3499	9.70863	10.0492
FKBP3	FKBP3:FK506 binding protein 3, 25kDa	7.8799	7.93798	7.46343	7.2055	6.71797	6.7037	7.47084	7.04518	7.87048	7.45835	7.18681	6.49782	6.61818	6.83775
FKBP6	FKBP6:FK506 binding protein 6, 36kDa	5.00695	4.83419	5.39585	4.67561	4.92644	4.89321	5.36246	4.83968	4.65453	4.50144	5.21184	4.75103	5.15588	4.84095
FKBP5	FKBP5:FK506 binding protein 5	10.303	10.415	9.94157	9.94811	10.1785	10.0051	9.23683	9.18108	8.62731	9.23043	9.59505	9.67583	7.58973	8.88219
FKBP2	FKBP2:FK506 binding protein 2, 13kDa	7.89778	8.35156	7.69083	7.71485	9.05846	9.23432	8.53606	8.45879	9.36666	9.0137	8.3852	8.28213	9.33016	9.28977
CNP	CNP:2',3'-cyclic nucleotide 3' phosphodiesterase	7.64812	7.75528	7.65292	7.5467	7.133	7.37574	7.31245	7.51088	8.272	8.07786	7.14168	7.56472	8.3129	8.71261
PTCH2 /// RNU5E-6P	na	7.20872	6.71367	7.14873	6.7728	6.74853	6.47589	6.15708	6.67048	5.89271	6.20148	6.6325	6.19161	6.24574	6.04056
PHKB /// RNA5SP425	na	7.68396	7.99639	8.00494	7.7786	7.4675	7.47336	7.26943	7.07145	7.28163	7.6663	7.28981	7.00832	7.99122	8.06466
CD300LB	CD300LB:CD300 molecule-like family member b	6.42666	6.10175	6.33365	5.57941	6.10799	6.16506	6.02056	6.66816	6.20324	5.83554	6.36083	5.81754	6.42775	6.11684
CD300LD	na	6.32654	6.20502	6.18997	5.88807	5.42274	6.07379	6.10326	6.06093	6.19224	6.13171	6.36329	6.27657	6.70994	6.30275
CD300LF	CD300LF:CD300 molecule-like family member f	5.91387	5.56805	5.94478	5.56365	5.66331	5.46484	5.92859	6.27205	6.00304	5.61964	5.7831	5.65143	6.06876	5.73723
CD300LG	CD300LG:CD300 molecule-like family member g	5.90513	5.96823	6.27575	5.71667	6.01332	5.67495	5.89503	6.30769	5.94944	5.37802	6.06515	5.74231	6.0524	5.9928
PLTP	PLTP:phospholipid transfer protein	7.65721	8.43657	7.20641	7.79752	8.81153	9.39746	9.24816	9.44105	5.11586	5.12849	7.86706	8.3772	4.82158	5.16779
MCL1	MCL1:myeloid cell leukemia sequence 1 (BCL2-related)	9.54038	9.74148	9.40349	9.25294	9.66376	9.71454	9.45294	9.38651	10.2539	10.273	10.2711	10.3167	9.98856	10.1456
SERHL2 /// SERHL	na	5.40327	5.28702	5.53543	5.74769	4.8637	5.33161	5.46444	5.65891	4.96825	5.52528	5.35105	4.88493	5.44855	5.10602
TCEANC	na	5.2332	4.8389	5.25054	5.56031	6.80537	6.66788	5.40049	6.13638	4.10202	4.21098	4.73476	4.97683	5.60157	4.90203
BCL9	BCL9:B-cell CLL/lymphoma 9	7.68653	7.6475	7.26007	7.6042	8.19932	8.23302	8.13018	7.93682	7.70269	7.76738	8.37693	8.15067	7.67046	8.01517
BCL6	BCL6:B-cell CLL/lymphoma 6 (zinc finger protein 51)	7.96473	7.04587	6.47232	6.67576	5.7571	5.2236	5.99243	6.1108	8.3965	7.22248	8.13914	8.11845	10.6438	9.28442
NPIPA3 /// NPIPA2	na	10.4746	10.1857	11.1392	11.2951	9.03499	9.25653	10.1549	10.1584	9.35449	9.27598	9.11738	9.39792	9.71808	10.2876
CPD	CPD:carboxypeptidase D	7.91858	7.99059	8.02501	8.40142	8.48801	8.72008	8.95128	9.16853	7.94271	7.97756	7.7327	7.76828	8.57534	8.56655
BCL2	BCL2:B-cell CLL/lymphoma 2	6.80041	7.33379	6.94665	7.50744	5.60617	5.53062	5.76611	6.09079	6.35257	6.77696	6.04178	6.37186	6.10755	5.68647
CPE	CPE:carboxypeptidase E	10.7232	11.0918	11.1224	10.6518	10.2406	10.2174	10.5683	10.5391	6.50498	5.89901	7.54699	8.28695	8.75014	9.18343
PGPEP1L	na	5.04557	5.16245	5.00295	4.99498	4.80074	4.77713	5.46048	5.25851	4.94924	4.8393	5.14286	4.93072	5.61578	5.0847
OSCP1	na	6.47199	6.97503	6.74308	6.7909	5.76313	6.08871	5.35013	5.5868	6.15047	5.83127	5.95444	5.18064	6.96967	6.314
SLC48A1	na	8.01441	7.94988	8.34415	8.42431	7.14146	6.90415	6.91594	7.29811	7.61895	8.06887	8.24043	9.05045	7.49993	8.6923
CPO	CPO:carboxypeptidase O	4.01674	3.86449	3.51632	3.85944	3.64493	4.39803	3.43446	4.0071	4.05363	4.18009	4.15123	3.46781	3.42188	3.51163
MCM7	MCM7:MCM7 minichromosome maintenance deficient 7 (S. cerevisiae)	11.1694	10.939	10.8369	10.7808	11.263	11.2513	10.8791	10.6538	10.4025	10.7024	11.1737	11.5513	9.13572	10.0902
CPQ	na	5.26163	4.30663	4.45431	4.46782	4.78979	4.96875	4.45071	4.22599	5.86948	5.55171	5.26776	5.57529	6.36391	5.77951
COL14A1	COL14A1:collagen, type XIV, alpha 1 (undulin)	4.31725	4.57463	4.31928	4.22053	4.54838	4.71967	4.37743	4.60025	4.41351	4.49109	4.13689	4.15549	6.0813	6.45856
ZC3H4	na	8.7794	8.82724	8.56791	8.57808	8.47949	8.48497	8.27578	8.32587	8.23796	8.63378	8.11017	7.99715	8.1617	8.73814
MCM8	MCM8:MCM8 minichromosome maintenance deficient 8 (S. cerevisiae)	11.3411	11.2614	10.9974	10.8078	10.6048	10.6543	10.4453	10.5084	11.0497	11.2997	11.0503	10.8983	10.3828	11.0319
MCM9	na	8.50249	8.23507	8.59475	8.84716	9.16879	8.74445	8.27165	8.15808	8.39383	8.53623	8.96542	8.90444	6.7456	7.168
ZC3H3	ZC3H3:zinc finger CCCH-type containing 3	6.88634	7.14889	8.01974	7.42559	7.61913	7.61373	7.45468	7.60424	7.31846	7.62877	7.99999	7.77288	8.16205	8.12214
ZC3H8	ZC3H8:zinc finger CCCH-type containing 8	8.29144	8.20624	8.67147	8.83974	7.74042	7.82457	8.21688	7.67708	7.34383	7.96856	7.37602	7.89509	5.95414	6.49574
ZC3H6	ZC3H6:zinc finger CCCH-type containing 6	6.64896	5.66386	7.08738	7.35127	5.82808	6.35701	6.00082	6.31233	6.65189	6.73997	5.8224	5.07508	6.29722	5.30058
KBTBD13	na	4.63179	4.38648	4.56738	4.32921	4.83172	4.23781	4.50637	5.01237	4.34933	4.17567	4.28309	4.59772	4.49645	4.30407
KBTBD12	na	4.12952	4.04795	4.26833	4.74657	4.51428	4.39227	4.68601	4.84519	4.16294	3.29248	4.46419	4.11524	4.82234	3.93022
VPS72	VPS72:vacuolar protein sorting 72 (S. cerevisiae)	8.00865	8.07153	7.73132	7.97238	8.29617	8.29837	8.00143	7.93733	7.36072	7.57131	7.78114	7.668	7.27446	7.54891
CEP170B	na	6.68269	7.15076	7.02102	7.29028	6.41816	6.34458	7.39922	7.18787	7.32707	7.26283	7.13339	7.23704	6.74708	7.12263
EVI5L	EVI5L:ecotropic viral integration site 5-like	7.1955	7.14562	7.57999	7.4131	6.52192	6.87237	7.12516	7.20066	7.10328	6.92743	6.96508	6.94052	7.1219	6.83385
OIT3	OIT3:oncoprotein induced transcript 3	4.32836	3.95156	3.84748	3.79581	4.26906	4.49077	4.49361	4.19666	3.79334	4.17495	4.18003	4.01112	4.05674	4.32761
TCEB3B	TCEB3B:transcription elongation factor B polypeptide 3B (elongin A2)	4.58674	4.25559	4.06938	4.30347	5.03509	4.79179	4.0582	5.43721	4.4797	4.69281	4.48343	4.59905	4.63122	4.92998
FAR2P1 /// CYP4F27P	na	8.25968	7.99458	8.15411	7.80725	7.40929	6.65762	8.16822	8.60785	4.70755	4.42601	7.8382	8.27812	4.85471	5.27587
CR2	CR2:complement component (3d/Epstein Barr virus) receptor 2	3.04658	3.25016	3.29504	3.35354	3.372	3.23297	3.20402	3.26824	3.36556	2.8723	3.16949	3.29329	3.18134	3.18062
CR1	CR1:complement component (3b/4b) receptor 1 (Knops blood group)	3.26694	3.32299	3.62217	3.07487	3.12155	3.09449	3.59628	3.18618	2.96518	3.53532	3.12377	3.32392	3.3866	3.18923
GGPS1	GGPS1:geranylgeranyl diphosphate synthase 1	7.55561	7.90146	7.84268	8.03675	7.57032	7.41852	7.11145	6.75053	7.34372	7.46169	7.1471	7.11561	7.52801	7.32731
SGIP1	SGIP1:SH3-domain GRB2-like (endophilin) interacting protein 1	3.53549	3.69596	4.33209	3.66543	8.80486	8.04775	10.2384	11.0858	3.60068	4.44046	3.83715	3.77767	3.82515	4.00714
DIS3	na	9.63844	9.98985	10.2387	10.2377	10.8581	10.8914	10.5099	10.7478	10.1019	10.0458	9.70757	9.76093	8.74221	8.56645
APOA2	APOA2:apolipoprotein A-II	2.96559	3.22234	3.38315	2.60383	5.85751	4.00376	2.95022	3.34219	3.05821	3.33203	3.45694	3.06616	3.38982	3.02575
APOA1	APOA1:apolipoprotein A-I	5.90392	6.07575	6.05834	5.99934	5.90859	5.94744	6.28843	6.15804	6.21734	6.18339	6.22322	6.16092	6.46007	5.83774
APOA4	APOA4:apolipoprotein A-IV	7.41666	7.44993	7.50038	7.63991	7.36477	7.56493	7.37367	7.60411	7.2163	6.98084	7.03974	7.1816	7.77024	7.54225
APOA5	APOA5:apolipoprotein A-V	7.36049	7.19023	7.62743	7.43122	7.272	7.33951	7.3833	7.95071	7.35963	7.10624	7.05952	7.32634	7.46621	7.18249
METTL12 /// SNORA57	na	7.35438	7.06954	6.21923	6.13425	7.71885	7.51086	6.93946	7.2064	6.24903	6.24143	6.2463	6.14379	5.39543	5.9812
SAPCD2	na	7.93844	8.22084	7.93821	8.07865	7.81038	7.46785	7.91377	7.93952	7.38429	7.73768	7.50289	7.33073	7.66342	7.70831
XCL2	XCL2:chemokine (C motif) ligand 2	5.78011	5.39661	5.61701	6.09786	5.8047	5.62461	6.53343	6.81719	3.58861	3.85757	3.93789	4.18605	2.88211	3.64745
MCM3	MCM3:MCM3 minichromosome maintenance deficient 3 (S. cerevisiae)	9.28072	9.39496	9.43813	9.50231	9.82833	9.58451	9.78492	9.58946	9.15243	9.41722	9.48598	9.74806	8.85716	9.08714
CRH	CRH:corticotropin releasing hormone	3.48349	3.29113	3.26116	3.63144	3.50625	3.3841	3.21248	4.21556	3.55467	3.4495	3.74715	3.93255	3.59497	3.67237
ST20-MTHFS	na	7.36096	7.59071	7.77622	8.04773	7.61616	7.29112	6.95332	6.76511	8.64851	8.60612	7.87901	7.74794	8.19844	8.47553
XCL1	XCL1:chemokine (C motif) ligand 1	6.74182	6.33451	6.54239	6.36652	6.28718	6.00445	7.36458	7.38572	4.16023	3.68512	5.36659	5.62521	3.77739	3.77155
MCM4	MCM4:MCM4 minichromosome maintenance deficient 4 (S. cerevisiae)	9.14217	9.31705	8.94326	9.20107	10.0468	10.1327	9.62829	9.63322	9.32866	9.65627	10.2673	10.4953	9.37797	10.1881
MCM5	MCM5:MCM5 minichromosome maintenance deficient 5, cell division cycle 46 (S. cerevisiae)	9.08907	9.13805	9.06071	9.17999	9.21798	8.98007	8.71529	8.41558	8.68528	9.13826	9.05731	9.37302	8.85823	9.24687
MCM6	MCM6:MCM6 minichromosome maintenance deficient 6 (MIS5 homolog, S. pombe) (S. cerevisiae)	8.22192	8.15368	8.25755	8.4129	8.33634	8.33757	8.40584	8.55358	7.70304	7.91117	8.76227	8.63714	7.83699	7.93994
CRK	CRK:v-crk sarcoma virus CT10 oncogene homolog (avian)	8.70859	8.9291	8.80517	9.12064	8.94909	9.06483	8.60126	8.58647	9.01343	9.30068	9.02527	9.14858	8.20505	8.71667
MCM2	MCM2:MCM2 minichromosome maintenance deficient 2, mitotin (S. cerevisiae)	9.27727	9.09612	9.01627	9.00084	8.65016	8.69167	8.71988	8.54577	8.40013	8.62758	8.76735	8.80428	8.02326	8.46009
CRP	CRP:C-reactive protein, pentraxin-related	3.68808	3.56011	3.99579	3.16191	3.98692	3.24684	3.50154	4.34506	3.5076	4.2835	3.63912	4.13564	3.60726	3.93728
OR2T5 /// OR2T29	na	3.12319	3.16986	3.07884	3.12844	2.91566	3.36043	3.16868	3.18426	3.08782	2.83947	3.26101	3.12605	3.11219	3.26224
HDAC4	HDAC4:histone deacetylase 4	7.5714	7.41982	7.34254	7.38084	7.18508	7.18681	7.68544	7.93698	7.70383	7.83935	7.37166	7.21889	7.2229	6.97245
HDAC5	HDAC5:histone deacetylase 5	7.75223	8.47824	8.32838	8.44083	8.23552	7.97092	8.76795	8.52332	7.28449	6.79028	7.09608	6.96508	7.67444	6.39046
CEBPA	CEBPA:CCAAT/enhancer binding protein (C/EBP), alpha	5.12016	5.30514	5.53457	4.66779	4.76848	4.62811	5.61872	5.71805	5.26852	5.29474	5.1523	4.79319	5.50153	6.24492
HDAC2	HDAC2:histone deacetylase 2	11.1105	11.1399	10.9062	10.8073	10.7835	10.7115	10.9737	10.9703	10.2547	10.4062	10.8293	10.9083	8.92903	9.2835
CEBPB	CEBPB:CCAAT/enhancer binding protein (C/EBP), beta	6.96056	7.21505	7.89028	7.64884	6.71757	6.88754	7.88336	7.64727	7.38384	7.17409	6.95637	6.74017	8.03587	7.76581
HDAC3	HDAC3:histone deacetylase 3	7.52421	7.47916	7.13963	7.32477	8.65998	8.10277	7.71004	7.23848	9.02251	8.83071	8.08678	8.25205	8.72064	8.36431
CEBPD	CEBPD:CCAAT/enhancer binding protein (C/EBP), delta	5.92353	5.86099	5.87711	6.16162	6.06629	6.36568	6.40908	6.04519	5.96877	6.25512	6.32004	5.74271	6.39239	5.99303
HDAC1	HDAC1:histone deacetylase 1	9.77348	10.0013	9.64557	9.74583	10.017	10.1278	9.49457	9.3678	9.85229	9.67507	10.0442	9.95225	10.3208	10.1893
CEBPE	CEBPE:CCAAT/enhancer binding protein (C/EBP), epsilon	4.4163	4.327	4.28596	4.70238	4.22777	4.58411	4.27098	5.20433	4.6103	5.00209	4.20382	4.47982	4.84678	4.86633
VPS4B	VPS4B:vacuolar protein sorting 4 homolog B (S. cerevisiae)	8.18136	8.45103	8.43759	8.31697	7.69563	7.8486	6.92339	7.244	8.61162	8.56446	8.4634	8.434	8.38432	8.87595
VPS4A	VPS4A:vacuolar protein sorting 4 homolog A (S. cerevisiae)	7.93154	8.18029	8.03274	8.41654	7.89002	7.90508	7.16805	7.18952	7.8757	8.14102	7.90129	7.97064	7.52982	8.37764
CEBPG	CEBPG:CCAAT/enhancer binding protein (C/EBP), gamma	9.64277	9.77603	10.8044	11.1505	9.08422	9.03717	10.1639	10.1328	8.62577	8.85027	9.7168	9.87078	8.89596	9.16841
CRX	CRX:cone-rod homeobox	6.70165	6.25448	6.34992	6.882	8.81228	8.64285	9.42797	9.39033	6.53708	6.23316	6.72194	6.10523	6.30171	6.67223
TULP3	TULP3:tubby like protein 3	10.7878	10.7407	10.5182	10.6794	9.87936	10.1926	9.75447	9.82034	10.8985	10.8967	10.9452	10.6756	10.4215	10.167
TULP2	TULP2:tubby like protein 2	5.73601	5.056	5.7665	5.52598	5.37509	5.50072	6.17185	6.44929	5.34108	5.38937	5.87687	5.24087	5.71957	5.08243
TULP1	TULP1:tubby like protein 1	4.011	4.25129	4.38356	4.03891	4.92074	5.70896	6.7614	7.81345	4.05893	4.01128	3.90517	4.36766	4.61125	4.41754
HDAC8	HDAC8:histone deacetylase 8	6.53454	6.68797	6.45509	6.27388	7.49697	7.54428	7.05766	6.74407	6.82167	6.16275	6.40932	7.33491	6.94855	6.36889
HDAC9	HDAC9:histone deacetylase 9	7.70366	7.77037	7.56429	7.41635	9.51043	9.67525	8.77054	8.69498	8.34764	8.31649	8.2506	8.69406	7.85149	7.82761
HDAC6	HDAC6:histone deacetylase 6	8.14133	7.87711	8.87482	8.99234	8.43479	8.46652	8.5463	8.45737	7.62513	7.56272	7.50057	7.78805	8.25228	7.92235
HDAC7	na	6.75934	7.10414	6.80905	6.84431	6.42595	7.04888	7.17494	6.95214	7.978	7.42792	7.65209	8.20817	7.09834	7.34942
STOX2	STOX2:storkhead box 2	7.38296	7.23803	7.13359	6.98815	4.59125	4.90625	5.06099	4.8717	6.15218	5.59057	4.90464	4.06005	7.23554	6.71115
NOMO3 /// NOMO2	na	10.1469	10.4271	10.7709	11.0344	10.8833	11.1055	11.4154	11.3319	10.9384	10.6718	10.2335	10.5012	12.0563	11.8612
NFS1	NFS1:NFS1 nitrogen fixation 1 (S. cerevisiae)	7.23171	7.30958	6.99645	7.3794	7.94076	7.52088	7.11659	6.55627	8.4679	8.57728	8.12671	8.05135	9.30377	8.6693
HECTD1	HECTD1:HECT domain containing 1	9.59415	9.6624	9.53225	9.70473	8.82123	9.09112	9.06751	9.18334	9.52455	9.38678	9.48658	9.26961	8.81208	8.66699
HECTD2	HECTD2:HECT domain containing 2	7.25032	6.64552	6.13654	6.2716	5.72103	5.24815	5.13105	5.5688	5.99622	6.05376	5.1893	5.74478	5.07403	5.8695
VPS51	na	6.57382	6.63506	6.78361	6.50231	6.51507	6.31468	6.19381	6.14571	6.74919	6.60912	6.74941	6.41002	5.63415	5.58333
HECTD3	HECTD3:HECT domain containing 3	9.06738	9.09495	8.74537	8.52458	8.78086	8.91378	8.02007	7.88496	7.83084	8.25545	8.07534	8.44833	7.87176	8.02386
VPS50	na	6.67649	6.76178	6.36982	6.03103	7.10391	7.09166	6.06865	5.28912	6.46929	7.06207	7.41045	7.46392	5.82617	6.55385
SVBP	na	6.73002	6.497	5.86399	6.25734	6.33663	5.76449	6.35624	7.07886	5.04754	5.43538	5.85642	6.02954	4.98764	5.64483
VPS52	VPS52:vacuolar protein sorting 52 (S. cerevisiae)	8.54748	8.32514	8.46031	8.56235	8.94663	8.59404	8.38535	7.77636	9.22759	9.37112	9.71791	9.74652	9.30439	8.44116
XIRP1	na	4.48614	4.97304	4.62904	4.35535	4.62519	4.78938	4.9446	5.25473	5.17442	4.17634	4.32301	4.48059	4.67567	5.42034
IL21R	IL21R:interleukin 21 receptor	3.53621	3.41695	3.39846	3.5486	3.66738	3.57914	3.01072	3.91317	2.95962	3.41014	3.30355	3.49055	3.21731	3.64777
XIRP2	na	3.75624	3.61161	3.55831	3.6418	3.49624	3.67503	4.06222	4.31735	4.30759	4.36386	3.94753	3.81579	3.62146	4.13399
VPS54	VPS54:vacuolar protein sorting 54 (S. cerevisiae)	6.3764	6.16207	6.85114	6.99116	7.55683	7.72434	7.38428	7.59917	7.23663	7.51293	7.76517	7.26009	7.46486	6.28465
CSK	CSK:c-src tyrosine kinase	8.04807	8.01451	7.71456	7.96094	8.05527	8.34846	7.56236	7.81365	8.41747	8.84666	7.93529	8.00949	7.91332	7.83297
BCO1	na	4.76305	4.67308	4.60876	4.33027	7.50233	7.08236	7.2667	6.42618	4.00407	3.70627	4.12341	3.80244	4.3887	4.85434
STOX1	STOX1:storkhead box 1	3.88676	3.56713	3.80956	4.43477	4.03879	4.33927	4.60787	4.88849	3.87673	4.08334	4.29108	4.99597	4.01314	4.63058
SLC35A2	SLC35A2:solute carrier family 35 (UDP-galactose transporter), member A2	6.5121	6.93496	6.6442	6.64155	7.14526	7.27682	6.56485	6.73496	6.75435	7.17503	6.97358	7.39497	7.39812	7.8362
SLC35A1	SLC35A1:solute carrier family 35 (CMP-sialic acid transporter), member A1	7.76053	7.69811	7.792	8.32428	8.24039	7.93006	7.46285	7.41283	7.60417	7.55147	7.29273	7.51572	8.41842	8.14747
MGME1	na	9.60348	9.20305	9.70253	9.82338	9.11701	9.37267	9.21533	9.21988	9.8624	9.9446	9.16716	9.3836	9.07365	9.45963
SLC35A4	SLC35A4:solute carrier family 35, member A4	8.30175	8.50892	8.3085	8.53004	9.97392	9.80115	8.3387	8.35413	10.4605	10.4638	9.68046	9.99058	10.3483	10.3838
SLC35A3	SLC35A3:solute carrier family 35 (UDP-N-acetylglucosamine (UDP-GlcNAc) transporter), member A3	8.9293	9.14358	9.19268	9.03689	9.04833	9.26801	8.78751	8.80391	8.23778	8.2037	9.1675	9.17269	8.76817	9.25865
APOC4	APOC4:apolipoprotein C-IV	7.86037	7.93146	7.75802	7.61018	7.57129	7.45019	7.92397	8.14127	7.49637	7.56212	7.66653	7.58785	7.90027	7.64415
APOC3	APOC3:apolipoprotein C-III	6.27092	6.30313	6.37999	6.08672	6.12607	6.50876	6.5388	6.41153	6.44709	5.99305	6.08347	6.06384	6.28177	5.79429
APOBR	na	4.48334	4.38494	4.69814	4.80681	4.76162	4.8244	4.68614	5.17955	4.32062	4.37059	4.66769	4.37296	4.67541	4.63457
KBTBD11	KBTBD11:kelch repeat and BTB (POZ) domain containing 11	6.42779	5.77725	5.79449	6.09806	4.84077	5.11756	6.07737	6.07474	4.14286	4.40456	4.53372	5.17582	4.23921	4.23343
CPPED1	na	8.05716	8.22647	8.18405	8.4852	8.25613	8.28201	8.4586	8.36197	8.24549	8.40153	7.61672	7.93055	9.33552	9.41087
MAB21L3	na	4.38219	4.36803	4.23042	4.17704	4.43218	4.41604	5.19564	5.29201	4.07757	4.64984	4.24327	4.2194	4.31126	4.47003
ASXL1	ASXL1:additional sex combs like 1 (Drosophila)	10.0021	10.0698	9.84776	9.75121	8.97023	8.90798	9.53876	9.21769	10.6884	10.6288	10.2976	9.95978	10.5637	10.1872
CTH	CTH:cystathionase (cystathionine gamma-lyase)	6.12554	5.68096	5.54461	5.39538	8.08092	7.87944	8.27269	8.10954	4.85235	4.4986	5.52553	5.12026	4.99521	4.60977
MAB21L1	MAB21L1:mab-21-like 1 (C. elegans)	5.01258	4.66213	4.51339	3.89375	10.8807	10.9273	10.5719	10.2449	4.73764	4.29947	4.33306	3.55742	3.8665	3.87061
ASXL3	na	6.735	6.54321	6.44432	7.00492	6.40641	5.99842	5.73991	5.36866	3.68968	3.17751	3.0836	3.80017	3.16683	3.27819
ASXL2	ASXL2:additional sex combs like 2 (Drosophila)	9.91152	9.97931	9.97231	9.89672	9.53564	9.49946	8.7925	8.9171	9.78309	9.99822	9.57921	9.50925	8.96525	8.93496
MAB21L2	MAB21L2:mab-21-like 2 (C. elegans)	5.51883	5.44058	5.39941	5.56275	5.54907	6.1794	5.08946	6.21751	5.2055	5.26448	5.47675	5.19403	5.76091	5.63151
VPS41	VPS41:vacuolar protein sorting 41 (yeast)	9.3532	9.33778	9.10755	9.46589	10.1001	9.99343	9.66892	9.23968	9.68373	9.5891	9.2014	9.73151	10.5885	10.2797
APOC1	APOC1:apolipoprotein C-I	4.90091	4.25227	5.10181	5.4942	8.09799	8.36732	6.11227	6.31583	5.1812	4.9417	6.68057	7.65965	4.92043	4.87699
CEBPZ	CEBPZ:CCAAT/enhancer binding protein zeta	8.3405	8.21792	8.70807	8.61151	8.90596	8.87593	8.81771	9.18711	8.46755	8.69575	8.40207	8.38912	8.0392	8.18087
VPS45	na	9.59852	9.45571	9.71325	9.62657	9.40217	9.27323	9.31239	9.29421	9.1968	9.09117	9.45191	9.27934	9.49468	9.64502
BCOR	BCOR:BCL6 co-repressor	9.82451	9.76192	9.61705	9.47649	10.1255	10.3527	10.2916	10.2957	8.26268	8.75143	8.8733	8.49912	8.11956	8.21836
SLC35B3	SLC35B3:solute carrier family 35, member B3	6.41488	6.6073	6.81328	6.5283	7.46461	7.13835	6.46049	6.37199	8.06844	8.32836	7.87912	8.53431	7.53835	7.50057
IL1RN	IL1RN:interleukin 1 receptor antagonist	3.24865	3.55643	3.41863	3.71012	4.21826	3.84553	3.86767	4.0151	3.96834	3.70212	3.84497	3.35849	3.08073	4.77451
SLC35B4	SLC35B4:solute carrier family 35, member B4	7.78214	8.1315	7.61257	7.97997	9.31193	9.39091	8.2984	7.64369	9.07988	8.5911	8.15368	8.13477	6.33828	6.97005
DCAF4L1	na	4.33441	4.58396	4.667	4.03246	5.15285	5.08367	5.61619	5.3163	5.285	5.82456	5.20975	4.38203	4.72821	4.9924
IL23R	IL23R:interleukin 23 receptor	3.18689	3.01646	2.77838	3.1761	3.07748	3.51305	3.4834	3.18543	2.83637	3.20041	3.02618	2.79591	3.00409	2.89749
SLC35B1	SLC35B1:solute carrier family 35, member B1	9.34283	9.72553	9.51494	9.6484	9.80994	9.79997	9.59457	9.41463	10.1352	10.1376	9.99991	10.3215	9.80318	9.88287
DCAF4L2	na	3.41221	3.21267	3.39988	3.55497	3.46638	3.96335	3.427	3.28201	3.35879	3.24361	3.54904	3.26611	3.34472	3.12309
C14ORF93	C14ORF93:chromosome 14 open reading frame 93	7.96575	8.03351	8.3924	8.09001	7.60558	7.59095	7.60216	7.8189	7.58536	7.6447	7.59629	7.67385	7.86296	7.45659
NFU1	na	7.20214	7.23627	6.75937	7.19927	7.37071	7.55564	6.70931	7.27114	7.85893	7.73175	7.88801	7.66489	7.55902	8.08539
NIPAL4	na	5.51257	5.21902	5.30607	5.91029	5.07651	5.68265	5.82659	5.91183	5.42395	5.84508	5.46178	5.41694	5.85848	5.26125
RPS6KA4	RPS6KA4:ribosomal protein S6 kinase, 90kDa, polypeptide 4	5.70925	6.15266	6.3028	6.44379	5.79935	5.47312	4.95444	6.13301	7.10983	7.76608	6.99614	7.57767	6.10501	7.07393
RPS6KA3	RPS6KA3:ribosomal protein S6 kinase, 90kDa, polypeptide 3	6.43455	7.32545	7.08277	7.2767	9.12718	9.12428	8.01812	7.9168	7.08585	7.00285	8.2728	8.56319	7.76862	7.7172
RPS6KA6	RPS6KA6:ribosomal protein S6 kinase, 90kDa, polypeptide 6	7.74088	7.67218	8.08831	8.31894	7.69969	7.81848	8.29456	8.34257	7.67926	7.3166	5.70381	5.60255	4.45789	5.40219
RPS6KA5	RPS6KA5:ribosomal protein S6 kinase, 90kDa, polypeptide 5	7.66999	7.24304	8.14849	7.89965	5.68863	5.33247	6.54919	5.89067	6.11936	5.79447	5.60508	5.56519	5.55066	5.83619
NIPAL1	na	4.81963	4.88863	4.94157	5.16744	5.37464	5.41765	4.75687	5.05701	7.181	6.52832	7.01695	6.57329	5.53176	6.54492
RPS6KA2	RPS6KA2:ribosomal protein S6 kinase, 90kDa, polypeptide 2	6.62334	6.61527	6.76779	6.55233	4.86326	4.6058	5.04164	5.50768	5.30659	4.96718	4.25849	4.37865	4.60894	4.41303
NIPAL3	na	6.62733	6.9561	6.46678	6.71377	6.61631	6.89151	7.63174	7.00904	6.88378	6.608	6.88853	6.59765	6.73524	6.82521
RPS6KA1	RPS6KA1:ribosomal protein S6 kinase, 90kDa, polypeptide 1	7.08157	7.86187	7.96464	8.03154	7.95577	8.09598	6.69778	7.40451	7.0763	7.42288	7.08489	7.0592	8.28628	8.25329
ARFIP2	ARFIP2:ADP-ribosylation factor interacting protein 2 (arfaptin 2)	7.52479	7.72327	7.4426	7.59855	9.03798	8.61419	8.00501	7.46698	9.20096	9.20727	8.06354	8.1591	8.64853	8.38724
ARFIP1	ARFIP1:ADP-ribosylation factor interacting protein 1 (arfaptin 1)	7.07018	7.01678	7.36905	7.15889	8.39359	8.56698	7.33048	7.73108	8.4357	8.23756	7.9591	7.52475	9.00553	8.82912
GSC2	na	5.35117	5.66754	6.02726	5.84818	5.84858	6.03544	6.03583	6.58982	5.42112	5.51121	5.89512	5.81202	6.00155	5.79199
SLC35A5	SLC35A5:solute carrier family 35, member A5	8.00416	7.86549	8.30037	8.43332	8.23751	8.01349	8.07258	7.72663	8.28515	8.23531	7.34611	7.39111	7.56338	8.15978
TANGO6	na	6.40753	6.88032	6.68994	6.75429	6.33016	5.90729	5.34908	5.64583	6.73091	6.29774	6.0472	6.04761	5.46996	5.8898
IL1R1	IL1R1:interleukin 1 receptor, type I	4.02252	3.79505	3.63296	4.35155	4.1323	4.28753	3.51429	3.97063	3.85291	4.27361	4.25784	5.04809	8.03487	7.56085
IL1R2	IL1R2:interleukin 1 receptor, type II	4.70923	4.38746	4.92496	4.48805	5.02995	4.63629	4.80631	4.98258	4.48161	4.40008	4.01207	4.50995	4.83536	4.49967
SLC35C2	SLC35C2:solute carrier family 35, member C2	9.67785	9.71696	9.89534	10.1491	10.1971	10.0311	10.0355	9.83634	9.4617	9.54624	9.68304	9.70957	10.3173	10.0793
TANGO2	na	7.34837	7.51791	7.39933	7.12177	6.77872	7.24232	7.09259	6.40793	7.7085	7.54209	7.59144	7.79283	7.27659	7.562
SLC35C1	SLC35C1:solute carrier family 35, member C1	6.44663	6.60197	6.53259	6.24493	7.12626	7.14139	7.28863	7.1189	7.14167	7.10583	6.94721	6.96414	7.08801	7.06128
C17ORF47	C17ORF47:chromosome 17 open reading frame 47	4.19161	4.56468	4.06931	4.25854	4.61934	4.51213	5.30882	4.13274	4.99766	4.62955	4.34629	4.08621	4.12876	4.2872
C14ORF80	C14ORF80:chromosome 14 open reading frame 80	7.2566	7.06557	7.47899	7.45567	6.68732	6.66264	6.56589	6.99391	7.46075	7.19027	7.23809	7.27012	6.94297	6.82846
EIF3CL /// EIF3C	na	11.7746	11.7404	11.6857	11.6486	11.8882	11.5925	11.5706	11.4982	11.9403	11.8842	11.7372	11.6688	11.0456	11.6146
TWSG1	TWSG1:twisted gastrulation homolog 1 (Drosophila)	7.94803	8.01456	8.64185	8.29195	8.39033	8.43349	7.81786	7.60176	8.45517	8.71766	8.9267	8.93526	9.80505	9.20137
IL23A	IL23A:interleukin 23, alpha subunit p19	4.63991	4.95645	4.38232	4.58995	4.74131	4.26475	5.0949	4.8393	4.99158	4.44948	4.67539	5.15688	4.99962	4.6862
PCBP3 /// PCBP3-OT1	na	7.93735	7.75375	7.74009	7.79174	6.22609	5.17721	8.23129	9.23348	4.95922	4.2883	3.30421	3.38413	7.41339	6.57114
GSAP	na	5.39744	5.54398	5.8163	6.71675	4.87589	5.03773	4.68941	5.41522	6.32749	6.41888	5.80002	6.26108	5.82387	5.84922
OBSL1	OBSL1:obscurin-like 1	6.10544	6.11028	6.29253	7.18487	7.55075	7.96093	7.50277	7.67498	6.99698	7.24812	6.10754	6.04373	7.33202	7.51625
CFTR	CFTR:cystic fibrosis transmembrane conductance regulator (ATP-binding cassette sub-family C, member 7)	2.99699	2.91737	2.98571	3.12317	3.04468	2.97628	3.27866	3.09231	3.50925	3.55626	3.28	3.49642	3.38267	3.09217
SPRR2E	SPRR2E:small proline-rich protein 2E	4.88055	5.06656	4.78236	4.94909	4.49604	5.21451	4.53816	5.45021	5.03007	4.80519	4.9988	4.91839	5.28442	5.07569
SLC22A4	SLC22A4:solute carrier family 22 (organic cation transporter), member 4	4.5919	4.3088	4.63874	4.2102	4.44323	4.84881	5.18803	4.37731	6.81569	7.86408	4.87582	4.80834	4.65314	4.743
SPRR2F	SPRR2F:small proline-rich protein 2F	3.44196	3.67029	3.18913	3.56516	3.27116	3.49527	3.69338	3.60249	3.49279	3.46726	3.46987	3.77539	3.7543	3.04544
SLC22A3	SLC22A3:solute carrier family 22 (extraneuronal monoamine transporter), member 3	3.69331	3.54268	4.0132	3.89775	3.67932	3.17164	4.15449	4.31849	3.88929	3.52804	3.06223	3.39849	3.71556	3.52824
SPRR2G	SPRR2G:small proline-rich protein 2G	5.02015	4.70949	5.2049	4.89767	4.82242	4.77205	4.83265	4.93845	5.04197	4.9554	4.70047	4.46929	5.38912	4.95211
SLC22A6	SLC22A6:solute carrier family 22 (organic anion transporter), member 6	6.06441	6.0604	5.88832	5.71872	6.10939	6.2771	6.40271	6.33991	6.38719	6.08067	6.07976	6.44602	6.31411	6.16808
SLC22A5	SLC22A5:solute carrier family 22 (organic cation transporter), member 5	6.52928	6.47718	6.15712	6.75795	4.9543	5.08708	4.41131	4.64393	5.58999	6.13286	5.6763	6.4185	7.85914	8.59867
SLC35D1	SLC35D1:solute carrier family 35 (UDP-glucuronic acid/UDP-N-acetylgalactosamine dual transporter), member D1	6.2939	6.17606	6.73678	7.09411	7.97621	7.70656	6.58929	6.93772	6.95746	7.39096	8.10636	8.19896	7.32342	8.21289
SH2D2A	SH2D2A:SH2 domain protein 2A	6.35399	6.66378	6.66118	6.21228	6.59179	6.76168	6.53103	6.06921	5.58376	5.26602	5.77044	5.4995	5.96008	5.62475
SLC35D3	SLC35D3:solute carrier family 35, member D3	5.93169	5.21384	5.37622	5.16423	5.06948	5.12231	5.23647	5.33412	5.40152	5.47747	6.04693	5.75706	5.43591	5.56389
SLC22A2	SLC22A2:solute carrier family 22 (organic cation transporter), member 2	4.06409	4.06769	3.97189	3.6099	4.33202	4.18487	3.83451	4.05079	3.99966	4.35839	3.91668	4.11597	3.84823	4.0021
CTAGE8 /// CTAGE4	na	5.94702	5.68075	6.15537	6.24861	4.95404	5.89443	5.75582	5.6589	5.45848	5.17944	5.67403	5.57002	7.4725	7.39734
CD302 /// LY75-CD302	na	5.33112	6.09607	6.51647	6.30705	6.6133	7.28662	7.58585	7.8279	4.02886	3.37597	8.23382	7.93724	5.42306	5.72301
SLC22A1	SLC22A1:solute carrier family 22 (organic cation transporter), member 1	4.78591	4.63794	4.26501	4.64791	4.64682	5.17888	4.48176	4.51753	4.95047	4.44667	4.32757	4.74843	4.55945	4.83149
SLC35D2	SLC35D2:solute carrier family 35, member D2	5.45473	6.68259	4.37608	6.09788	5.80433	7.4383	7.57899	7.869	8.63648	8.639	9.55099	9.5486	7.41094	6.57987
CRHR1	CRHR1:corticotropin releasing hormone receptor 1	6.22152	5.87013	7.61697	7.80186	5.76649	5.8783	7.26197	7.38595	5.07013	4.0241	4.88419	4.60072	5.3562	4.68952
CRHR2	CRHR2:corticotropin releasing hormone receptor 2	4.56119	4.52291	4.97673	5.97447	4.94781	4.38293	6.50793	5.90258	4.19708	4.13275	4.50716	4.30485	4.90351	4.30533
JAK2 /// CSNK1G2P1	na	6.96458	6.69501	6.81712	6.40525	5.92659	5.81842	5.82427	5.60869	5.97989	6.29318	7.22267	7.28839	6.06262	6.47202
OR7A5 /// OR7C1	na	3.74215	3.50008	4.24343	3.82296	4.56447	3.8623	4.05712	4.45058	3.68549	3.80857	3.93754	3.55664	3.82615	3.62009
GSE1	na	10.2417	10.3859	10.2401	10.3046	9.51119	9.87246	9.84568	9.78122	8.38546	8.51668	8.72011	8.62123	8.77065	8.57922
FAM43A	FAM43A:family with sequence similarity 43, member A	5.97942	6.94422	6.74925	6.7832	5.21694	5.83303	5.58711	6.29423	5.87077	5.83323	5.80327	5.41713	5.90622	5.75105
FAM43B	FAM43B:family with sequence similarity 43, member B	4.77744	5.27333	4.79671	5.12605	4.61846	4.54196	4.94485	4.87397	4.2657	4.71981	4.88036	4.56446	4.75397	4.64624
SPRR2A	SPRR2A:small proline-rich protein 2A	3.34452	3.37848	3.69691	3.24568	3.34857	3.53121	3.45573	3.39545	3.51131	2.89686	3.52547	3.57618	3.94182	3.53358
SPRR2B	SPRR2B:small proline-rich protein 2B	3.86927	3.34262	3.35804	3.18113	3.66941	3.51558	3.28113	3.6292	3.58047	3.10683	3.56118	3.04793	3.48128	3.74263
ARGLU1	na	9.22826	9.17856	9.91725	9.79863	8.94147	9.08271	10.0603	9.99949	7.77484	7.86714	8.48115	8.64731	7.59094	7.48032
SPRR2D	SPRR2D:small proline-rich protein 2D	3.93226	3.53125	4.18877	3.65285	3.83975	3.74757	4.2686	4.25187	4.05792	3.13645	3.73053	3.73151	4.15217	4.36211
XCR1	XCR1:chemokine (C motif) receptor 1	5.72924	5.68015	5.80257	5.17065	5.97899	6.18874	5.72503	6.29546	5.99712	5.85581	5.31344	5.90248	6.27751	6.37222
SLC35E2	SLC35E2:solute carrier family 35, member E2	9.25253	9.09877	9.63428	9.52878	8.87102	8.96736	9.42534	9.23925	8.77546	8.5165	7.93575	8.17917	8.49276	8.11467
SLC35E1	SLC35E1:solute carrier family 35, member E1	9.16634	9.17528	9.42834	9.72204	9.68636	9.37406	9.66519	9.78059	9.81452	9.92719	9.24675	9.43871	9.9611	9.80345
SLC35E4	SLC35E4:solute carrier family 35, member E4	6.03112	6.07806	6.35386	6.57264	5.83486	6.00189	5.64997	6.37683	5.84378	6.53107	6.01793	6.17317	5.98734	5.65352
SH2D1A	SH2D1A:SH2 domain protein 1A, Duncan's disease (lymphoproliferative syndrome)	5.05556	4.31913	4.31512	4.36487	3.96215	4.38761	4.41187	4.695	4.69249	4.38157	4.22127	4.59675	4.43434	3.92047
SLC35E3	SLC35E3:solute carrier family 35, member E3	8.4331	8.14867	8.18757	8.24196	8.15214	8.00726	7.27498	6.52496	7.97396	7.6545	8.74179	8.48834	7.36214	7.91489
SH2D1B	SH2D1B:SH2 domain containing 1B	3.36536	3.41261	3.38824	3.79513	3.65874	3.93926	3.49592	3.80334	3.56853	3.77255	3.51468	4.31434	3.57607	3.62222
MT1IP	na	5.05991	5.03992	5.00924	4.95282	4.65515	4.18232	4.45864	4.85535	6.25433	6.14579	6.71119	5.90444	6.6762	6.3057
MPHOSPH10	MPHOSPH10:M-phase phosphoprotein 10 (U3 small nucleolar ribonucleoprotein)	8.17437	8.76712	8.48211	8.41531	8.59055	8.54623	8.29458	8.209	8.03864	8.40602	8.24138	8.25498	8.6587	8.79325
SLC22A8	SLC22A8:solute carrier family 22 (organic anion transporter), member 8	4.81384	4.53229	4.13032	4.53931	6.22119	6.37471	6.75402	6.58305	4.49993	4.78385	4.51412	4.23844	4.79871	3.65534
SPRR1A	SPRR1A:small proline-rich protein 1A	6.14435	6.67772	6.23141	5.64932	5.86507	6.25992	6.23553	6.11123	6.34444	6.19481	6.12544	5.9862	6.4679	8.4144
SLC22A7	SLC22A7:solute carrier family 22 (organic anion transporter), member 7	5.16172	4.96979	5.34474	4.9333	4.48603	4.82764	5.52398	5.42933	4.53293	4.65353	4.82838	4.8233	5.18742	4.95955
SPRR1B	SPRR1B:small proline-rich protein 1B (cornifin)	3.56075	3.5201	3.91481	3.44678	3.57303	3.21008	3.35372	4.02198	3.22156	3.17709	3.41017	3.13761	4.10453	5.37961
TECPR1	na	6.98781	6.66573	7.04956	6.58737	6.37474	6.20208	6.47113	6.64807	6.05165	6.21052	6.22398	6.45551	5.95158	5.86082
SLC22A9	SLC22A9:solute carrier family 22 (organic anion/cation transporter), member 9	4.23572	4.07107	4.05256	3.41101	4.28753	3.38535	3.8902	4.63506	3.75486	3.57328	4.53114	4.1418	3.55897	3.93542
C17ORF77	C17ORF77:chromosome 17 open reading frame 77	3.95497	3.88646	4.3418	3.69299	4.11461	4.21242	3.81121	4.76001	4.13641	3.89685	4.02513	3.50325	4.18591	3.88866
SLC35F6	na	8.57718	8.77901	8.95959	8.66353	9.28908	9.20299	8.84719	8.59143	9.66132	10.1037	9.18537	9.40987	9.70345	9.8974
C17ORF78	C17ORF78:chromosome 17 open reading frame 78	3.87316	3.50072	3.61728	3.79042	3.55675	3.28987	3.53977	3.59232	3.34807	3.55903	3.60193	2.91567	3.33815	3.38329
C17ORF75	C17ORF75:chromosome 17 open reading frame 75	8.28873	8.08477	8.16396	7.95804	8.07047	8.064	7.86428	8.00769	7.89137	8.0022	7.30785	7.32127	6.99759	7.43151
PPAN /// PPAN-P2RY11	na	8.36684	8.39911	8.48332	8.60814	8.14543	8.49109	8.52162	8.67309	8.0937	8.59752	8.05562	8.62025	7.9727	8.21656
SLC35F3	SLC35F3:solute carrier family 35, member F3	6.36001	5.63563	6.21746	5.71513	4.22535	4.7511	6.13813	5.93247	5.95816	6.96204	5.10392	5.67953	4.9559	5.46214
FAM45A	FAM45A:family with sequence similarity 45, member A	5.426	5.27578	6.53933	5.66034	5.66565	5.56629	4.85223	5.25885	5.58253	4.76801	5.22501	4.74599	5.0063	5.13124
SLC35F2	SLC35F2:solute carrier family 35, member F2	10.0631	10.1963	9.65598	9.66191	10.1601	9.97273	9.60234	9.58773	10.55	10.9139	9.8181	10.2012	9.8025	9.83453
CAB39L	CAB39L:calcium binding protein 39-like	3.84268	4.42825	3.70882	3.94806	3.88175	3.43121	3.50719	2.9107	5.38183	6.45623	5.26746	5.32308	5.56497	4.29896
SLC35F5	SLC35F5:solute carrier family 35, member F5	7.29303	7.37529	7.74707	7.81147	8.33178	8.41273	8.58826	8.57459	8.63926	8.5315	9.11331	9.48635	9.07314	9.09371
SLC35F4	SLC35F4:solute carrier family 35, member F4	5.69751	5.41321	6.24198	5.92944	9.38957	9.24517	7.05608	7.39575	4.40452	3.68022	3.62004	4.65577	4.31981	4.21602
SLC35F1	SLC35F1:solute carrier family 35, member F1	3.55684	4.28561	4.02551	3.88196	4.83813	4.05327	5.24755	5.08403	3.98098	3.71404	5.65885	7.07418	4.26907	4.31234
RSF1	RSF1:remodeling and spacing factor 1	10.4675	10.4211	10.591	10.6841	8.96545	9.01965	9.36958	9.25165	10.1686	10.1415	9.17515	9.31748	9.44695	8.95178
SIPA1L2	SIPA1L2:signal-induced proliferation-associated 1 like 2	9.00876	8.69181	9.22209	9.42531	5.58291	6.29132	6.8492	6.95798	5.58966	5.34866	5.316	5.55918	6.95836	7.05298
C17ORF74	C17ORF74:chromosome 17 open reading frame 74	3.68284	4.00632	3.78463	3.58205	3.32906	3.12166	3.55282	4.06675	3.36147	3.67956	3.28745	3.38948	3.98709	3.71468
SIPA1L3	SIPA1L3:signal-induced proliferation-associated 1 like 3	9.21265	9.23903	9.61898	9.33523	8.47976	8.40336	8.8607	8.55844	9.14265	9.94811	9.9079	10.7177	9.26014	9.76555
TP53TG3B /// TP53TG3	na	5.75107	5.76421	6.5599	6.3779	5.96432	5.38054	5.33484	5.33286	5.97038	5.95775	6.40976	6.43164	6.16069	5.53067
GSG2	GSG2:germ cell associated 2 (haspin)	7.42724	7.33811	7.40407	7.4893	7.34961	7.45373	7.03555	7.11953	7.32589	7.77777	7.33092	7.25512	6.35948	7.56586
GSG1	GSG1:germ cell associated 1	4.62526	4.22198	4.22159	3.9205	8.70965	9.87413	8.87513	8.56778	4.90389	4.71646	4.28902	4.89387	4.65538	4.63126
PEX3 /// VDAC1P8	na	7.70993	7.64218	7.30325	7.32819	8.07886	7.63583	7.51922	7.29853	7.76726	7.80806	8.57679	8.44433	7.89428	7.79639
C17ORF89	na	9.14709	9.02923	9.02916	9.27267	9.32616	9.3249	9.38104	9.38538	9.38036	9.1795	9.4975	9.1474	9.26418	9.26582
SLC35G4	na	5.50178	5.70432	4.8741	5.17195	5.13183	5.27244	5.84532	5.88683	5.40645	5.17737	4.99285	4.84654	5.69262	5.39176
SLC35G3	na	5.15702	4.58114	4.96112	4.88853	5.16359	4.65829	4.86207	5.44132	4.69333	4.18252	4.49208	4.49645	4.48167	4.98187
SLC35G6	na	4.35911	4.30916	4.56115	4.6861	4.15824	4.4004	4.73512	5.23101	4.27283	4.01231	4.6672	4.27963	4.62266	4.29449
SLC35G5	na	6.34251	6.20837	6.25012	5.8089	5.78538	5.15967	5.44513	6.43603	5.48073	5.29295	5.45749	5.56991	5.80451	5.62534
C17ORF80	C17ORF80:chromosome 17 open reading frame 80	8.50588	8.68679	8.73982	9.01654	8.58257	8.8117	8.81187	9.11916	8.30831	8.36313	8.14848	8.18157	7.6636	8.10124
SLC35G2	na	8.32484	8.19242	7.99915	7.97664	8.04766	8.28042	9.12282	8.95195	7.63095	7.56286	8.59731	8.61227	8.15089	7.92024
SLC35G1	na	7.08854	7.25399	7.38062	7.56494	7.16305	7.19262	6.88001	7.2623	6.75126	6.51995	6.8194	6.81165	7.20891	6.90434
PRR20C /// PRR20B //	na	4.64328	4.86711	4.50356	4.67939	4.1501	4.61913	4.24773	4.59098	4.09723	3.70618	4.18728	4.33765	4.88803	4.65367
TYK2	TYK2:tyrosine kinase 2	7.81759	8.19156	8.04515	8.39129	7.70958	7.83328	8.13171	8.11469	8.47309	8.62682	8.47192	8.68798	8.2052	8.2003
MTSS1	MTSS1:metastasis suppressor 1	9.06994	9.27186	9.50142	9.43105	8.10696	8.5895	9.3518	9.61136	7.69342	7.59113	7.66066	7.64683	9.23507	8.65466
C17ORF82	C17ORF82:chromosome 17 open reading frame 82	5.29045	4.96221	5.43451	5.08509	4.95543	4.78448	5.61557	5.28723	4.96334	5.22433	5.58819	4.93385	5.45165	5.13548
ZNF726 /// ZNF92P3	na	7.25179	7.38411	7.29492	6.69959	6.73171	6.52875	7.04511	7.09202	7.10973	7.06548	7.13559	7.11399	6.87264	6.72881
GLTSCR1	GLTSCR1:glioma tumor suppressor candidate region gene 1	7.16214	7.23402	7.34702	7.39557	7.22566	7.09442	7.02911	7.42192	7.369	6.97615	6.92792	6.77972	7.50657	7.27284
TARS2 /// MIR6878	na	7.87688	7.5475	7.48168	7.67487	8.41599	8.28441	8.15239	8.05958	7.49699	7.7054	7.92888	7.80794	7.01671	7.37996
PPCS /// CCDC30	na	9.19919	9.13176	9.83765	10.1069	9.54555	9.6445	9.11151	9.10674	10.2442	10.1454	9.24855	9.37116	10.5658	10.8239
NFX1	NFX1:nuclear transcription factor, X-box binding 1	9.48614	9.64107	9.38411	9.73046	10.4561	10.3177	9.5756	9.7672	9.48243	9.70094	9.69941	9.85439	9.96881	10.1137
AMER1	na	5.84849	5.91404	5.64021	5.82543	6.75979	7.18421	6.34909	6.27801	5.70193	5.58261	5.34091	5.5006	5.04972	5.08421
AMER2	na	5.34174	5.39414	5.72343	5.16115	7.94446	8.40471	9.40336	9.51985	5.23593	5.27802	5.24661	5.62644	5.28434	5.02239
MEGF6	MEGF6:multiple EGF-like-domains 6	5.83967	5.83885	5.8644	6.01853	5.49013	5.93922	6.22821	5.96091	5.72453	5.03487	5.84911	5.80021	6.04793	6.01791
AMER3	na	6.23402	6.70851	6.26859	6.00989	5.04143	4.87196	5.43366	5.32251	4.75618	4.63969	5.40028	4.8752	5.09487	5.04094
C17ORF53	C17ORF53:chromosome 17 open reading frame 53	7.16595	6.97993	7.09614	7.27577	7.80046	7.75102	6.87635	6.72359	7.92134	8.23137	7.30972	7.27037	6.89377	7.24292
FAM47C	FAM47C:family with sequence similarity 47, member C	2.84176	2.84778	2.61587	3.20129	3.09479	3.01504	3.40312	3.14133	3.24647	2.92644	3.07684	3.0304	3.06267	3.05691
FAM47A	FAM47A:family with sequence similarity 47, member A	3.98681	3.56957	3.54172	3.54371	3.61201	3.50689	3.61824	3.70037	3.57289	3.62398	3.45101	3.45855	3.78241	3.6532
FAM47B	FAM47B:family with sequence similarity 47, member B	4.60759	4.82271	4.58676	4.66899	4.32689	4.39868	5.10305	5.79297	4.41937	4.07397	4.27322	4.48331	4.78742	4.86569
C17ORF58	C17ORF58:chromosome 17 open reading frame 58	6.09429	6.13801	6.46941	6.25026	6.59108	6.82551	7.20799	6.76489	7.13401	6.9243	7.58028	7.52933	6.06226	5.86442
C17ORF51	C17ORF51:chromosome 17 open reading frame 51	7.37558	7.27891	7.41543	8.06354	7.25668	7.25132	7.38201	6.94838	7.71186	7.84537	7.32415	7.32718	6.03242	5.67812
TYMS	TYMS:thymidylate synthetase	10.9437	11.0516	11.0893	11.0158	10.4144	10.5908	10.121	9.9789	10.4405	10.6687	11.3595	11.1793	10.2849	10.5986
RGPD4	RGPD4:RANBP2-like and GRIP domain containing 4	6.72468	6.00851	6.40036	6.43304	5.2212	5.00615	6.17624	6.04115	5.54352	5.8158	5.68978	5.89217	5.56742	5.62791
RGPD3	RGPD3:RANBP2-like and GRIP domain containing 3	8.90412	8.62187	8.59234	8.30676	7.23246	7.12297	7.97221	7.77399	7.63688	7.80116	7.70236	7.79417	7.30809	7.08743
BEGAIN	na	8.07389	7.28802	7.28027	7.70173	5.27964	5.18633	5.12605	5.67341	4.39494	4.50216	4.5754	4.77578	4.83572	5.02451
C17ORF50	C17ORF50:chromosome 17 open reading frame 50	6.88256	7.1895	7.32014	7.11221	7.1032	7.21526	7.69217	7.89979	6.99216	6.68099	7.29952	6.76913	7.23321	7.23943
TCEAL8	TCEAL8:transcription elongation factor A (SII)-like 8	7.36097	7.80015	7.07098	7.08595	7.16577	6.98551	7.35899	7.38661	7.9734	7.38703	7.283	7.78885	6.14918	7.05446
TCEAL7	TCEAL7:transcription elongation factor A (SII)-like 7	3.65103	3.75114	3.62404	4.29916	3.68166	3.76705	4.32686	4.92614	3.93018	3.76256	3.63435	3.60594	3.69509	3.53391
TCEAL6	TCEAL6:transcription elongation factor A (SII)-like 6	6.53729	6.9063	6.93327	6.97982	6.33208	6.60198	7.1378	7.28362	7.06373	6.94103	6.76105	6.57563	7.03487	6.92991
TCEAL5	TCEAL5:transcription elongation factor A (SII)-like 5	5.39719	6.27952	5.38499	5.72271	3.79526	4.14978	5.2665	5.39782	4.01048	4.35493	4.53526	4.46644	4.65917	4.47945
TCEAL4	TCEAL4:transcription elongation factor A (SII)-like 4	7.79691	7.62861	7.86052	7.84017	6.97514	7.0615	7.60502	7.22111	8.01368	7.51377	7.99243	7.91087	7.93106	7.77014
TCEAL3	TCEAL3:transcription elongation factor A (SII)-like 3	6.9555	7.02086	6.68058	6.76079	5.26775	5.56243	6.74423	7.06942	8.46649	7.33475	7.19873	6.63405	7.15972	6.7299
EMC1	na	6.34177	6.04461	7.11653	6.77534	6.80535	6.82899	7.02781	5.9679	6.63417	6.93389	6.63694	7.35489	7.22124	7.17789
TCEAL2	TCEAL2:transcription elongation factor A (SII)-like 2	7.41951	6.6712	6.76331	7.60445	3.81139	3.76457	5.08276	4.76039	3.6044	4.10733	3.97729	4.29962	3.88821	3.80654
EMC2	na	8.71214	8.97426	8.9791	8.62514	9.32284	9.6183	9.38949	9.56903	9.15392	8.89958	10.125	10.2613	10.7869	10.4916
TCEAL1	TCEAL1:transcription elongation factor A (SII)-like 1	8.03206	8.07578	7.92434	8.02694	7.95489	7.92557	8.38094	8.31963	8.67684	7.95332	8.679	8.58012	8.19489	8.07418
SUSD4	SUSD4:sushi domain containing 4	8.4124	8.12742	7.77489	8.48133	5.15661	5.1541	7.45889	7.91037	4.91034	5.421	4.96483	5.0569	4.89263	4.98619
EMC3	na	7.38897	7.38962	7.14449	7.54521	8.11727	8.26993	7.81868	7.70811	9.56263	9.64441	8.54559	8.95153	9.00496	9.05889
SUSD3	SUSD3:sushi domain containing 3	6.30684	6.92804	7.02356	6.62381	6.30736	6.37889	6.32555	6.30587	5.98011	6.04931	6.24771	6.11178	6.13179	6.19604
EMC4	na	10.1817	10.3124	10.2275	10.3178	10.6304	10.5282	10.1126	9.94025	10.182	10.1139	10.1632	10.4718	10.4564	10.5512
SUSD6	na	7.07164	7.27362	7.41514	7.39256	7.07135	7.28206	6.88996	7.22617	6.3218	7.16631	6.31161	7.09076	7.02244	7.84566
SUSD5	SUSD5:sushi domain containing 5	5.98666	5.88434	5.89031	5.76392	4.69797	5.73431	5.58532	5.66711	5.75398	6.14853	5.81997	6.9496	5.85262	6.48376
EMC6	na	9.13042	9.06366	8.51863	9.26103	9.28224	9.50817	9.38663	9.33674	9.78974	9.98495	9.53508	9.39824	9.42349	9.64499
EMC7	na	8.91102	9.49926	9.75488	9.54994	9.83884	9.76641	9.43152	9.32749	10.0732	9.88734	9.64774	9.7442	9.82044	9.98664
EMC8	na	7.80721	8.1362	7.3704	7.83255	8.11612	8.14527	7.27969	7.22483	8.12344	8.20695	8.44788	8.27027	6.74462	7.60793
EMC9	na	6.33674	6.32698	6.70716	6.51456	5.90146	6.04842	6.29047	6.23374	6.72384	6.86658	6.04571	5.88417	5.77879	5.87328
SVIL	SVIL:supervillin	6.26574	5.77873	5.5127	6.16576	4.86817	3.91401	5.33287	4.31455	8.41159	7.85746	7.29392	7.6728	7.58943	7.34317
C17ORF67	C17ORF67:chromosome 17 open reading frame 67	5.93853	5.97574	6.38183	6.56506	5.53231	5.57985	6.14596	5.51499	5.99205	6.07407	5.47348	5.53281	6.43954	5.97692
C17ORF64	C17ORF64:chromosome 17 open reading frame 64	3.27258	3.93736	3.90397	3.61221	3.3898	3.33375	3.81795	3.59401	3.77762	3.13367	4.01216	3.61932	3.99571	3.52724
C21ORF33	C21ORF33:chromosome 21 open reading frame 33	8.3743	8.25006	8.61414	8.58656	8.77893	8.60683	8.62727	8.74026	8.26672	8.13641	8.32027	8.10854	8.55985	8.4094
FAM46B	FAM46B:family with sequence similarity 46, member B	5.52556	5.43042	5.6188	5.51159	5.46621	5.99337	5.95407	6.44374	5.2687	5.65312	5.75388	5.63088	6.71371	6.71084
NFYA	NFYA:nuclear transcription factor Y, alpha	8.55453	8.71762	8.11455	8.72242	8.51114	8.32336	8.20859	7.93248	8.57585	8.69435	7.68884	8.08101	7.87749	7.7718
FAM46C	FAM46C:family with sequence similarity 46, member C	5.35583	5.3813	5.74161	5.48173	5.27777	5.5976	5.74075	5.37737	5.8084	5.75452	5.29043	5.45435	5.95665	5.64747
NFYB	NFYB:nuclear transcription factor Y, beta	8.41584	8.22352	8.70978	8.70027	7.56928	7.75504	7.35408	7.44301	8.29941	8.26698	8.06987	8.08891	8.2989	8.70295
NFYC	NFYC:nuclear transcription factor Y, gamma	7.88035	7.53355	7.3572	7.46203	8.86756	8.6807	8.31735	8.20331	8.54872	9.01023	8.99142	9.1333	8.80855	9.03808
SUSD2	SUSD2:sushi domain containing 2	6.30417	6.17995	6.05067	5.30786	7.9162	8.05407	8.21954	6.67132	5.86326	5.95143	5.85169	5.63063	6.44942	7.94943
FAM46A	FAM46A:family with sequence similarity 46, member A	4.4634	6.12551	5.44699	6.34062	7.09128	6.10918	5.02561	4.47935	6.14486	5.46531	6.32077	6.55768	8.70158	8.95871
SUSD1	SUSD1:sushi domain containing 1	7.66103	7.50014	7.54775	7.6085	7.15938	7.40994	7.58938	7.55762	6.404	6.36168	6.41372	6.91375	8.18437	7.78046
C17ORF62	C17ORF62:chromosome 17 open reading frame 62	8.90773	9.07657	8.84912	8.83477	8.17221	8.35829	8.07216	7.78921	9.30543	9.04342	8.77466	8.69391	8.82433	8.61954
RSG1	na	6.09629	6.04429	6.54961	6.72961	6.45843	6.39931	6.48309	6.57053	6.44277	6.59324	6.16145	6.12289	6.25493	6.18042
SVIP	na	9.23313	9.28845	8.47602	8.75129	6.87642	6.76793	6.22673	6.02921	8.21771	8.59791	5.84668	5.57503	5.79502	6.43538
SLURP1	SLURP1:secreted LY6/PLAUR domain containing 1	6.85945	6.77945	7.22933	6.78749	6.56134	6.7406	6.74185	7.09372	6.65194	6.82169	6.58502	6.41513	6.70508	6.98554
SPCS3	SPCS3:signal peptidase complex subunit 3 homolog (S. cerevisiae)	9.04696	9.32239	9.16518	9.28022	10.6844	10.5602	10.4615	10.6181	10.1793	10.4409	10.4037	10.7636	10.109	10.4258
SPCS2	SPCS2:signal peptidase complex subunit 2 homolog (S. cerevisiae)	7.08254	7.22922	6.7738	7.34054	8.32179	8.34564	7.75171	8.02032	8.97819	8.98172	8.01509	8.08494	8.14958	8.08443
LIMS3 /// LIMS3L	na	5.43113	5.62865	5.68927	5.61947	6.08719	5.5488	5.23247	5.81955	5.94811	6.08145	5.71175	5.99778	6.10852	5.99326
SPCS1	SPCS1:signal peptidase complex subunit 1 homolog (S. cerevisiae)	8.7374	8.88857	8.48512	8.55647	9.79822	9.45665	9.0506	8.99647	9.55532	9.57783	9.5572	9.53042	10.2663	10.3669
GSTA5	GSTA5:glutathione S-transferase A5	2.97452	3.02335	3.19821	3.09618	3.15142	3.2975	3.39896	3.52937	2.87765	3.26156	2.99771	3.38202	2.89901	3.68263
GSTA4	GSTA4:glutathione S-transferase A4	8.57634	8.19444	7.94748	8.22129	7.91625	7.89238	8.00907	8.21565	4.64254	4.95817	7.48498	7.2702	5.08029	5.55007
GSTA3	GSTA3:glutathione S-transferase A3	3.68808	3.33614	3.42984	3.69418	3.39309	3.59946	3.20676	3.44656	3.16349	2.9065	3.23463	3.18627	3.26936	3.50481
LRRN4CL	na	3.55801	3.55199	3.53305	3.58682	3.89666	3.70803	3.6449	4.00597	3.60513	3.60234	3.30663	3.09929	3.8559	3.79729
PKD1 /// MIR6511B1 /	na	8.96947	8.64597	10.0063	10.275	8.27176	8.17682	8.80572	8.64229	8.00443	7.86961	7.66553	7.95527	8.3446	8.62395
QPCT	QPCT:glutaminyl-peptide cyclotransferase (glutaminyl cyclase)	5.17513	5.41023	5.35141	5.31643	6.32503	6.71368	7.03119	6.84835	4.75187	3.95058	6.80812	7.81058	4.0187	4.22885
GSTA2	GSTA2:glutathione S-transferase A2	3.21432	3.42976	3.30071	3.62609	5.07541	6.68688	3.39718	4.22307	3.85871	3.53174	3.08417	3.21081	3.56023	3.71738
GSTA1	GSTA1:glutathione S-transferase A1	4.36795	4.68025	4.79402	4.38531	5.08597	4.76576	5.49509	5.55501	4.88699	4.75243	4.63395	4.4615	4.66907	4.84399
APTX /// LAGE3P1	na	5.91693	5.79241	5.66085	5.70913	5.89362	5.81133	6.22314	6.14699	6.13016	5.48693	5.52993	5.92144	6.17063	5.80744
FAM46D	FAM46D:family with sequence similarity 46, member D	2.92983	2.84753	2.92633	3.7895	3.21174	3.03616	2.87695	2.70011	2.67366	2.69802	3.07272	3.44177	3.07172	2.97982
NOP56 /// MIR1292 //	na	11.8582	11.9829	11.4129	11.3674	10.7286	10.8493	10.8058	10.7101	10.8029	11.0972	11.1848	11.3498	9.2426	10.7578
NUPL2	NUPL2:nucleoporin like 2	8.95695	8.97489	9.17503	9.26482	9.91009	9.79029	9.29946	9.35101	9.24513	9.28122	8.88119	8.8659	9.14151	9.7916
MEGF8	MEGF8:multiple EGF-like-domains 8	7.71647	7.51777	8.16346	8.0731	7.894	7.87434	8.25286	7.97214	7.4322	7.13572	7.8012	7.87737	8.06809	7.46143
SIPA1	SIPA1:signal-induced proliferation-associated gene 1	5.32004	5.85967	5.09388	5.63601	4.36311	5.74661	5.12822	5.23427	7.28173	7.84163	6.58487	6.71658	5.99746	5.80288
MEGF9	MEGF9:multiple EGF-like-domains 9	8.18781	8.51166	7.97867	8.27085	6.44745	7.14037	7.7032	7.80567	6.38787	6.53605	7.23414	6.8209	5.38237	5.7341
SPPL2C	na	4.67509	4.53018	5.02322	4.36697	4.19778	4.36547	4.79908	5.07467	4.69745	4.46639	4.72826	4.04084	4.65295	4.7562
SPPL2B	SPPL2B:-	8.07492	8.11978	8.8447	8.94114	7.13915	7.47214	7.88767	7.9119	7.86531	7.91514	7.08763	6.94419	7.00336	7.27165
PMCH	PMCH:pro-melanin-concentrating hormone	2.73907	2.72909	3.29176	2.93549	2.84914	3.24713	3.03721	3.51578	2.64137	3.43395	3.18137	2.77919	2.88375	3.01962
SPPL2A	SPPL2A:-	9.05198	8.78722	8.4546	8.87437	8.60248	8.69817	7.46312	7.55201	8.5579	8.29585	9.20502	9.27751	8.94227	9.16199
ROGDI	ROGDI:rogdi homolog (Drosophila)	8.51813	8.26868	8.42683	8.73825	8.06643	7.99048	8.71838	8.76191	7.16268	7.32944	7.08496	6.87337	7.81836	7.58121
CLEC18C	na	5.75615	5.8957	6.23454	5.79996	6.2011	6.05502	6.60119	6.61949	6.12379	5.94807	6.08309	6.04864	6.00915	6.1354
CLEC18B	na	4.77536	5.51556	5.47925	5.40145	5.31821	4.53784	5.0098	4.78528	5.60015	5.07238	4.80398	5.00385	5.0805	4.85079
CLEC18A	na	5.62021	5.29293	5.99184	5.96571	5.85363	5.8014	6.22319	6.04551	5.77438	5.26614	5.60766	5.9077	5.90036	5.7909
PAIP2B	na	8.54576	7.98677	7.71455	8.09388	7.07891	7.2432	7.32505	7.04721	6.11856	6.54617	5.33212	4.97039	6.5354	6.29312
OR5H14	OR5H14:olfactory receptor, family 5, subfamily H, member 14	2.85256	3.03368	2.66617	2.78303	2.92599	2.94584	2.89518	3.48883	2.89691	3.26577	2.60298	2.77624	2.65874	2.78467
EME1	EME1:essential meiotic endonuclease 1 homolog 1 (S. pombe)	8.68164	8.39197	9.02869	9.15587	8.97377	8.93815	8.99068	8.84124	8.92984	8.75168	9.20352	9.02913	8.6589	8.95188
EME2	EME2:essential meiotic endonuclease 1 homolog 2 (S. pombe)	8.58506	8.48067	8.57784	8.40547	8.48523	8.49925	8.61734	8.89828	8.11233	7.92959	8.10725	8.34673	8.36462	8.33604
FPGT	FPGT:fucose-1-phosphate guanylyltransferase	6.72826	6.81418	6.82606	7.18014	7.62637	7.86272	6.79096	6.60971	7.09213	7.47567	7.03394	7.02289	8.29302	8.0588
FPGS	FPGS:folylpolyglutamate synthase	9.01654	9.01411	9.00808	8.97322	8.67625	8.73943	8.1872	8.09225	9.15157	9.24677	8.80445	9.1261	8.13182	8.00234
GATSL2	na	9.88275	9.58351	9.42102	9.24287	10.1622	10.3194	9.85229	9.7198	9.04468	8.70025	9.56341	9.34001	8.03594	7.93081
CT47A10 /// CT47A9 /	na	5.11733	5.44855	5.7051	5.41928	6.16022	6.382	5.57738	5.72585	5.41056	5.43612	5.04399	5.1779	5.70625	5.55262
POSTN	POSTN:periostin, osteoblast specific factor	4.10191	3.52125	3.26772	3.53729	4.11629	3.27918	3.64609	3.82411	3.36911	3.5908	3.64242	3.62582	3.49891	5.2801
DDI2 /// RSC1A1	na	8.82079	8.78118	8.83978	8.80265	10.1848	10.22	9.50232	9.37411	8.44307	8.53378	8.65138	9.11231	8.37993	8.80097
PPAPDC3	PPAPDC3:phosphatidic acid phosphatase type 2 domain containing 3	7.37611	7.2388	7.16733	7.13303	7.06416	7.30532	7.685	7.90109	7.23738	7.00624	7.62307	7.00774	7.36068	7.05252
PPAPDC2	PPAPDC2:phosphatidic acid phosphatase type 2 domain containing 2	8.1553	8.56291	7.64621	8.4119	7.52792	7.10421	7.114	7.47897	6.61489	6.72262	7.12819	7.36784	7.19575	7.33035
TRPC4AP	TRPC4AP:transient receptor potential cation channel, subfamily C, member 4 associated protein	9.25231	9.17927	9.36883	9.27834	8.65846	8.82692	9.15781	9.33715	10.5928	10.594	9.13177	9.33721	9.66798	9.39274
CLEC19A	na	3.86008	4.10559	4.23853	3.56989	3.48653	4.0714	4.36283	4.14156	4.5553	3.56901	3.92373	3.68418	3.918	4.41204
EMCN	EMCN:endomucin	4.05015	4.14508	4.42753	3.74945	4.58354	3.85457	4.22846	3.65969	3.83339	3.70684	3.76139	3.77119	3.94292	4.30006
SPECC1L	na	10.0307	9.73388	10.2021	10.3567	9.2883	9.27621	9.47399	9.48398	8.91285	9.14303	9.27514	9.38173	8.77535	9.36968
TIMELESS	TIMELESS:timeless homolog (Drosophila)	8.1221	8.03332	7.87862	7.72959	7.25005	7.43827	7.23247	6.95733	7.64238	8.18803	8.04848	8.29214	7.2764	8.0151
MYADM	MYADM:myeloid-associated differentiation marker	8.73154	9.1695	7.9681	8.38941	8.28582	7.95479	7.69517	8.05357	10.8294	10.9555	10.1994	10.052	10.6483	10.8881
NUPR1	NUPR1:-	7.66471	7.80439	8.63472	8.37003	8.49806	8.59688	8.2324	8.2423	7.68205	7.0919	7.60507	7.3213	9.86588	8.75448
C17ORF99	na	4.76815	5.10329	5.40468	4.34366	5.37909	5.22107	4.99691	5.38318	4.89184	5.17338	5.00121	5.13226	5.09635	5.41825
PMEL	na	4.5998	4.81899	5.33532	4.7706	4.44302	4.38871	5.5482	4.55679	4.9827	4.68602	4.77285	4.30406	4.79659	4.94926
C17ORF97	na	6.69598	6.68892	6.83133	6.85629	6.85933	7.04174	7.18978	7.42139	6.63271	6.94568	7.45718	7.07894	7.00458	7.35299
ISYNA1	ISYNA1:-	8.95597	9.32456	9.3907	9.55111	9.50891	9.87802	9.73753	9.7136	10.0088	9.72972	10.6171	10.4623	8.63343	8.81285
C17ORF98	na	3.81025	3.67623	3.7743	4.22183	3.6053	3.92542	4.40748	4.03721	4.35446	3.43743	4.01728	3.79227	4.1765	3.68912
GSTCD	GSTCD:glutathione S-transferase, C-terminal domain containing	7.92762	7.9072	7.99982	8.06223	9.5833	9.60662	8.76591	8.89402	9.27676	9.23591	9.5021	9.47144	9.60786	9.68857
CLEC16A	na	7.9758	8.32888	8.38522	8.83018	7.55773	7.78735	7.59289	7.23569	7.63477	7.76252	7.36527	7.42956	7.38646	7.61251
SPANXA2 /// SPANXA1	na	6.28293	6.5437	6.30131	6.4189	6.49954	6.59001	6.81759	7.20417	6.27544	5.90403	6.38769	6.21947	6.70243	6.43563
TNS1 /// MIR6809	na	6.0607	5.69448	6.23544	6.38766	5.66744	5.71533	6.21261	6.23216	5.61097	5.14504	5.86933	5.63085	5.69451	6.09736
C17ORF96	na	4.84482	5.56213	4.93642	5.0111	5.5808	4.82809	5.26018	5.48628	5.2713	5.23277	5.1049	4.93743	5.2672	5.23593
CAMSAP1	CAMSAP1:calmodulin regulated spectrin-associated protein 1	8.25982	8.46591	8.31131	8.12952	7.43317	7.36855	7.78292	7.27409	7.34188	7.60842	7.62837	7.3691	6.0975	6.80001
CAMSAP2	na	8.56281	8.67885	8.68072	8.82216	9.1186	9.31804	9.28996	9.25521	9.11131	9.06308	9.21406	9.17913	9.414	9.359
TAOK1 /// MIR4523	na	10.042	10.1134	10.0575	9.94554	9.18319	9.33038	9.86626	9.95189	10.1472	10.0307	9.60202	9.32568	9.8068	9.68855
NPC1L1	NPC1L1:NPC1 (Niemann-Pick disease, type C1, gene)-like 1	4.96294	5.16145	5.34782	5.35662	5.40383	4.7459	5.33542	5.39551	5.03675	5.14745	5.06398	5.18516	5.56561	4.78481
C14ORF28	C14ORF28:chromosome 14 open reading frame 28	5.88122	5.406	6.23854	7.19854	4.91327	4.86428	5.14078	4.29222	6.55772	6.57035	5.50371	5.30068	5.91128	5.84771
TASP1	TASP1:taspase, threonine aspartase, 1	8.3752	8.9489	8.61345	8.52863	7.81844	7.54741	8.14333	7.7435	7.97378	7.52971	7.60814	7.49767	7.69626	7.76056
AMELX	AMELX:amelogenin (amelogenesis imperfecta 1, X-linked)	5.07571	5.26179	5.46354	5.65737	5.53135	5.20515	5.57516	4.8781	5.38301	4.78864	5.48315	4.74592	5.23928	5.31374
AMELY	AMELY:amelogenin, Y-linked	3.92001	3.98655	4.11657	4.00384	4.31192	4.2755	3.99789	4.06771	4.29484	4.02613	3.92589	3.86737	4.17257	3.90054
PNPT1	PNPT1:polyribonucleotide nucleotidyltransferase 1	9.33288	9.38791	9.22328	9.2048	10.2283	10.191	9.84402	9.37377	9.39886	9.59743	9.68285	9.96058	9.30927	10.348
CLEC17A	na	4.71515	5.1688	4.87537	5.11355	4.73592	4.98349	5.37666	5.64804	5.109	4.39222	4.94951	5.11803	5.34065	4.56305
CAMSAP3	na	7.28702	7.26722	7.41328	7.42221	5.97068	6.94132	7.6151	7.41844	5.83106	6.01316	6.54948	5.59852	6.58632	6.57788
USP17L25 /// USP17L2	na	4.35387	4.11549	4.5958	4.15865	4.17303	4.10149	5.42945	4.65944	3.9271	4.42805	4.1551	4.2303	3.96367	4.07015
DIAPH1	DIAPH1:diaphanous homolog 1 (Drosophila)	9.51134	9.41902	9.20404	9.15005	9.71447	9.00933	8.55012	8.69242	10.2283	10.5033	9.93794	10.0025	9.41466	9.7307
DAP	DAP:death-associated protein	7.48091	7.72013	7.09049	7.71298	7.00927	7.36162	6.93425	7.01218	8.23253	8.67625	7.35885	7.73537	8.30702	8.60914
DIAPH2	DIAPH2:diaphanous homolog 2 (Drosophila)	7.56449	7.82928	7.84239	7.62503	9.43702	9.42643	9.1738	8.93865	3.84348	3.54827	7.2034	7.46068	4.18449	5.30957
DAO	DAO:D-amino-acid oxidase	3.98689	4.08568	3.58984	3.42852	3.74721	4.4373	4.24822	4.18057	3.35653	4.0862	3.78559	3.62829	4.10602	3.8768
DIAPH3	DIAPH3:diaphanous homolog 3 (Drosophila)	9.49345	9.05812	9.77409	9.62985	9.49706	9.59405	9.15885	8.96435	10.7996	10.7196	9.68545	9.61422	8.49257	9.1806
PXMP2	PXMP2:peroxisomal membrane protein 2, 22kDa	9.70026	9.43966	9.29732	9.17134	9.17915	9.35688	8.94883	8.92281	8.27661	8.60944	7.88917	7.96279	8.07428	8.63976
PXMP4	PXMP4:peroxisomal membrane protein 4, 24kDa	8.87096	8.76805	8.90296	8.96609	7.39434	7.50694	7.47351	7.461	10.0621	10.1628	8.41064	8.60456	9.69567	9.81441
SKIV2L	SKIV2L:superkiller viralicidic activity 2-like (S. cerevisiae)	6.45509	6.50836	7.08868	7.28681	7.09413	6.86042	6.4035	6.7222	7.00386	6.86696	7.09303	7.15067	6.90177	6.52236
COLGALT2	na	7.20305	6.14571	7.35635	7.36807	7.3472	7.13134	5.4898	6.59609	5.00249	4.74313	6.16706	6.17749	5.77293	5.64196
CGB7	CGB7:chorionic gonadotropin, beta polypeptide 7	5.94775	6.1056	6.71557	6.58218	6.18071	5.87541	6.51753	6.7019	6.09616	6.34308	5.78064	5.61801	6.03472	6.04959
DBI	DBI:diazepam binding inhibitor (GABA receptor modulator, acyl-Coenzyme A binding protein)	9.5891	9.79916	8.97816	9.39003	10.2014	9.6854	8.52929	8.61763	9.31554	9.21377	9.80916	9.97616	10.6801	9.85728
CLEC14A	CLEC14A:C-type lectin domain family 14, member A	4.66964	4.5412	4.43871	4.33153	4.65796	4.66426	4.58486	5.53427	4.62831	4.29546	4.21558	4.52549	4.67827	4.55352
DBH	DBH:dopamine beta-hydroxylase (dopamine beta-monooxygenase)	4.38802	4.5358	4.47893	4.83628	4.43424	4.30814	4.98783	4.9464	4.56304	4.82494	4.53648	4.37884	4.69041	4.55368
CGB2	CGB2:chorionic gonadotropin, beta polypeptide 2	6.08067	6.24254	7.00852	7.10408	6.1034	6.27123	6.67837	6.93183	6.23609	6.6317	6.24621	6.37158	6.16588	6.57143
CT45A5 /// CT45A3 //	na	3.33366	3.36695	3.57375	3.92885	4.86904	4.29478	3.05948	4.10325	3.71807	3.65618	8.81977	8.57709	3.96239	3.51188
DBP	DBP:D site of albumin promoter (albumin D-box) binding protein	7.9012	7.58345	8.25642	8.0367	7.4537	7.66998	7.74901	7.59606	6.94884	6.46029	6.98687	7.01738	7.66393	7.90407
NTMT1	na	7.74098	8.04467	7.41332	7.70555	7.50924	7.50192	7.1406	6.8614	7.98453	7.93317	8.01253	7.7715	6.98518	7.20863
DBT	DBT:dihydrolipoamide branched chain transacylase E2	7.95417	7.86587	7.99925	7.77854	7.64598	7.90353	7.47328	7.76663	7.34697	6.43723	7.16359	6.79686	7.50078	7.29015
DKC1 /// SNORA36A //	na	10.2835	10.1769	9.85952	10.0709	10.5218	10.5786	10.0806	10.1317	10.1194	10.2978	9.98054	10.5	8.30924	9.26474
RABGAP1 /// GPR21	na	7.9625	7.86119	8.06005	8.16051	7.52885	7.74514	7.69133	7.59156	8.26307	8.24198	7.98337	7.99489	8.44069	7.91438
COLGALT1	na	9.45784	9.71693	9.41991	9.47367	9.8124	10.0195	9.65789	9.55603	10.1909	10.5326	9.28601	9.58153	10.2011	10.2662
STPG1	na	8.58703	8.72948	8.97735	9.16585	8.61944	8.58249	8.51192	8.28906	7.16636	7.47446	8.10019	8.06419	8.03418	8.06572
STPG2	na	3.38729	3.09359	3.35266	3.55532	3.21666	2.98389	3.3467	3.10883	3.52149	3.19011	3.05539	2.89699	3.28285	3.01955
SVOP	SVOP:SV2 related protein homolog (rat)	5.97309	5.90528	6.27441	6.64551	5.57829	5.74827	6.27805	6.8573	5.41139	4.96276	5.49385	5.31369	5.72001	5.35616
DCD	DCD:dermcidin	4.45302	4.75631	5.18064	4.86096	5.01505	5.01011	5.21346	5.67645	4.90415	4.87234	4.70093	4.89178	4.954	5.0335
PLEKHM1 /// MIR4315-	na	6.94232	7.10035	7.0968	7.14482	6.82744	7.04751	7.49109	7.14934	7.88792	7.43456	7.02178	7.07395	7.58682	7.44232
DCC	DCC:deleted in colorectal carcinoma	8.60252	5.59849	4.82611	5.38122	4.88899	5.19861	10.205	10.1284	4.20232	3.73175	3.34394	4.3242	3.90427	3.97963
OXSR1	OXSR1:oxidative-stress responsive 1	9.67663	9.36763	9.7683	9.48052	10.3635	10.5235	10.3338	10.5067	11.6338	11.6165	10.6773	10.4588	10.8553	10.8893
DCK	DCK:deoxycytidine kinase	8.21282	8.31277	8.1068	7.87081	8.08413	8.04694	7.64952	7.62605	8.00386	8.05089	8.06865	7.94063	7.73668	8.51563
DCN	DCN:decorin	4.37902	4.27902	4.73259	5.2601	5.18731	5.51354	4.27726	4.69445	5.00108	4.30974	4.59704	4.88777	4.72678	4.84822
C1QTNF9B	na	7.81582	7.62213	7.8476	7.67956	7.72217	7.94593	8.3341	8.13562	7.46023	7.58755	7.91286	7.50129	7.79635	7.5604
ZAP70	ZAP70:zeta-chain (TCR) associated protein kinase 70kDa	4.16561	4.06771	4.37705	4.27306	4.27518	3.81032	4.02977	4.67422	4.52753	4.13019	4.21783	4.2556	4.13805	3.99158
CFAP221	na	3.71484	3.58684	3.99655	4.7951	3.79661	3.99402	3.82653	3.85535	3.30663	3.49894	3.62122	3.29179	3.5058	3.50544
DCT	DCT:dopachrome tautomerase (dopachrome delta-isomerase, tyrosine-related protein 2)	4.98196	4.70568	5.06249	5.44267	11.4606	11.1131	12.4432	12.3257	3.84347	3.78137	3.57453	3.7496	3.55904	3.75097
DCX	DCX:doublecortex; lissencephaly, X-linked (doublecortin)	8.69391	8.29116	8.27388	7.93143	4.7677	4.32948	6.29966	6.11786	4.35693	4.59849	4.39553	4.71422	4.31926	4.0754
C14ORF39	C14ORF39:chromosome 14 open reading frame 39	2.92429	3.03907	3.11743	2.88743	2.65271	3.07625	3.28084	4.06856	2.82123	2.71156	4.95934	5.73666	2.70576	3.06971
C14ORF37	C14ORF37:chromosome 14 open reading frame 37	5.8234	5.94254	4.95215	5.02743	3.12175	3.02622	5.54529	5.21767	3.60967	3.91005	3.16514	3.2991	3.17881	3.43543
DNASE2	DNASE2:deoxyribonuclease II, lysosomal	6.82423	7.43447	7.38816	7.76841	7.99512	8.39374	7.24634	6.91502	7.72064	7.31708	7.43924	7.07559	8.93709	8.43961
DNASE1	DNASE1:deoxyribonuclease I	5.88795	5.80752	6.17165	6.01952	5.40862	5.91341	5.08912	4.87163	6.02252	6.28593	5.83957	6.06998	6.45616	5.67748
DTHD1	na	2.78797	2.53367	2.92485	2.59131	2.96295	3.12369	2.84292	2.84541	3.68107	2.85883	2.84387	2.58889	2.89571	3.00609
DDC	DDC:dopa decarboxylase (aromatic L-amino acid decarboxylase)	4.04465	3.70281	3.5017	4.0298	3.46087	3.81253	3.62371	3.18314	3.51074	3.11808	3.72619	3.6394	3.69197	3.48984
CLEC12A	CLEC12A:C-type lectin domain family 12, member A	3.16005	3.18955	2.91063	3.0079	3.48199	2.90648	2.98241	3.32042	2.78701	3.34824	3.04291	3.17823	2.9625	2.99985
C14ORF79	C14ORF79:chromosome 14 open reading frame 79	5.31099	5.57392	5.34575	5.76179	5.16813	4.67452	4.94996	4.67989	5.91322	6.02632	6.02104	6.55857	5.44726	5.69235
CLEC12B	CLEC12B:-	4.03294	3.70815	4.25655	4.16413	4.36124	4.34252	4.00203	4.02925	4.70009	4.23519	3.82134	4.1438	3.88612	3.86147
DDO	DDO:D-aspartate oxidase	4.16346	4.76185	4.96466	5.23191	5.36005	4.57184	4.52326	5.15815	5.91557	5.05539	5.15553	5.17449	5.16995	5.34133
DDN	DDN:dendrin	4.9347	4.43642	4.80936	4.74369	5.39861	5.62122	5.29769	5.50998	4.65457	4.44347	4.63472	4.66936	4.60149	4.56075
RPS6KC1	RPS6KC1:ribosomal protein S6 kinase, 52kDa, polypeptide 1	7.01682	6.96784	6.91823	7.30929	7.73157	7.48098	7.17582	7.53855	7.18243	7.03134	6.62062	6.54093	7.37594	7.45878
DDT	DDT:D-dopachrome tautomerase	8.99312	8.75951	8.99216	8.86611	9.53599	9.00797	9.00174	8.91488	8.85022	8.9672	9.16447	9.22155	9.35532	8.94747
ARIH1 /// MIR630	na	9.6841	9.73411	9.30872	9.44099	8.99944	9.12074	9.09314	9.19535	9.46167	9.24571	8.66893	8.50311	8.96649	8.68802
TYW1	TYW1:tRNA-yW synthesizing protein 1 homolog (S. cerevisiae)	7.30898	7.13	7.03735	7.30191	7.45517	7.33928	6.02778	5.75781	6.84471	6.83583	7.05976	7.32876	6.25768	6.31204
PDSS2	PDSS2:prenyl (decaprenyl) diphosphate synthase, subunit 2	5.59616	5.46426	5.08244	5.35058	5.9846	5.49099	6.1047	5.38385	6.28342	6.38161	6.5515	6.37829	4.53052	5.18991
ATP13A1	ATP13A1:ATPase type 13A1	8.68621	9.09686	9.07592	8.85462	9.54637	9.27931	9.55488	9.45335	8.97227	9.05113	9.20592	9.1789	8.31638	8.51448
DEK	DEK:DEK oncogene (DNA binding)	11.7786	11.7828	11.7032	11.5346	11.3803	11.2761	11.9068	12.07	11.9789	11.9361	12.0964	11.9935	11.4476	11.7267
RNF170 /// MIR4469	na	6.37154	6.48779	6.38702	6.22645	7.1056	6.95392	6.66164	7.01192	5.764	6.34778	6.19329	5.9673	6.27222	6.3453
DES	DES:desmin	4.7011	5.12732	4.92568	4.58893	4.72195	4.77256	5.00284	4.3452	5.33345	4.72783	5.03628	4.74736	5.06665	4.85249
PDE10A	PDE10A:phosphodiesterase 10A	3.93528	3.65164	3.91074	4.11089	4.19127	4.39396	4.31475	4.69684	4.39235	4.09865	6.14363	7.26177	3.68168	3.76845
RPS6KB1	RPS6KB1:ribosomal protein S6 kinase, 70kDa, polypeptide 1	9.33118	9.20725	9.73403	9.83393	9.56467	9.56214	9.49178	9.61994	9.70764	9.81719	10.0605	10.2422	9.31064	9.46103
RPS6KB2	RPS6KB2:ribosomal protein S6 kinase, 70kDa, polypeptide 2	8.33532	8.51826	8.19145	8.29427	8.61857	8.49563	8.00626	8.04817	8.00665	8.02514	8.24314	8.47458	7.78099	8.32265
ATP13A4	ATP13A4:ATPase type 13A4	3.21412	3.17629	3.62523	2.97839	3.14525	3.81426	3.31165	3.53839	3.48315	3.35445	3.34185	3.68405	3.21027	3.08959
ATP13A5	ATP13A5:ATPase type 13A5	4.17197	4.03167	4.15028	3.43293	4.46052	4.00022	4.0107	4.12483	4.08449	4.46757	4.00953	4.3913	4.48061	4.18213
ATP13A2	ATP13A2:ATPase type 13A2	7.66776	7.4649	8.02037	8.17023	8.09883	8.05534	8.09813	7.86673	7.67073	8.40441	7.65756	8.53925	8.88169	8.53356
ATP13A3	ATP13A3:ATPase type 13A3	10.8212	10.8499	10.8152	10.7251	9.8068	10.0748	9.94929	10.1275	10.3595	10.7171	10.919	11.2093	10.0921	10.1937
MDC1	MDC1:mediator of DNA damage checkpoint 1	7.39788	7.49875	7.27303	6.92665	8.67825	8.68346	8.19717	8.06344	8.03204	8.3605	8.78243	8.79414	7.22143	7.31149
CT45A9 /// CT45A8 //	na	2.52916	2.81083	2.93782	3.05002	3.3098	3.20375	2.46792	2.6567	3.0247	2.77014	5.69496	6.64651	2.82087	3.05428
MT-ND5	MT-ND5:mitochondrially encoded NADH dehydrogenase 5	13.7287	13.6878	13.6247	13.6429	13.5341	13.5297	13.6219	13.5895	13.6089	13.5811	13.728	13.6372	13.6586	13.5859
MBL1P /// BMS1P21	na	4.34253	3.97666	4.52482	4.12989	4.03947	4.55614	4.35363	4.40973	3.8476	4.17961	3.81839	3.95739	3.89818	3.90806
SCAMP5	SCAMP5:secretory carrier membrane protein 5	7.78024	7.39402	7.56904	7.55304	6.6067	6.24701	7.11775	7.03317	4.55535	3.61047	4.82797	3.90168	5.02617	5.34523
LACTB	LACTB:lactamase, beta	7.00065	7.17153	7.1568	7.7101	6.2121	5.92975	6.53595	6.66702	7.8953	7.40329	8.1737	7.32797	6.53779	6.44363
CYP2D6	CYP2D6:cytochrome P450, family 2, subfamily D, polypeptide 6	6.26459	6.11187	6.36609	6.30848	6.15075	6.21092	6.65736	6.85194	6.29886	6.21206	6.08902	5.58762	6.34711	6.09936
IGLON5	na	5.76925	5.75387	5.63372	6.23417	5.73187	5.81224	5.99796	6.35276	5.4362	5.76788	5.85829	5.67095	5.82319	5.88711
TYW5	na	6.58114	6.99255	7.03136	6.77848	7.14849	6.62946	7.29223	7.29296	7.73029	7.48155	7.83111	7.70889	7.30005	7.44135
TYW3	TYW3:tRNA-yW synthesizing protein 3 homolog (S. cerevisiae)	7.29851	7.74337	7.10594	6.98163	8.48566	8.12309	7.05852	7.21875	7.84228	8.1012	8.51328	8.52049	7.64691	8.04556
FIBCD1	FIBCD1:fibrinogen C domain containing 1	5.15309	5.01235	5.17452	5.75652	4.98741	5.1763	5.9494	6.35415	4.97475	5.38979	4.90086	5.31757	5.77017	6.10248
NGDN	NGDN:neuroguidin, EIF4E binding protein	8.41489	8.6297	8.8867	8.72227	8.29558	8.1393	7.64001	7.12349	8.07545	8.25687	7.69705	7.96666	6.73144	7.04587
SCAMP1	SCAMP1:secretory carrier membrane protein 1	8.54296	8.29882	8.25704	8.11146	9.5489	9.26803	10.2069	10.2075	8.87448	8.71027	8.23588	8.31775	9.06417	8.73972
HSPG2	HSPG2:heparan sulfate proteoglycan 2 (perlecan)	6.52341	6.20382	7.47823	7.4639	6.58822	7.11233	6.97065	7.26558	6.66099	6.96616	7.45265	7.65571	8.52768	8.65037
EML1	EML1:echinoderm microtubule associated protein like 1	7.94732	7.83264	7.72962	7.7486	7.2999	7.78686	8.16033	7.93133	6.75256	7.19994	7.33113	7.73213	6.81096	6.8774
SCAMP3	SCAMP3:secretory carrier membrane protein 3	9.00335	8.83772	8.7709	8.79428	10.0962	9.89057	9.39479	8.89517	9.12991	9.16075	9.85431	9.76372	9.58583	9.34852
EML3	EML3:echinoderm microtubule associated protein like 3	7.22686	7.3502	7.64699	7.59333	7.39525	7.72065	7.83274	7.86933	7.5185	7.47534	7.78438	7.75934	7.60458	7.3219
SCAMP2	SCAMP2:secretory carrier membrane protein 2	8.65842	8.8813	8.66431	8.37304	8.04906	8.42483	7.6042	6.96523	9.42125	9.70743	8.37849	8.87836	8.31038	9.00152
EML4	EML4:echinoderm microtubule associated protein like 4	10.2244	10.1156	9.59389	9.66781	10.2126	10.6236	10.4395	10.4207	9.45802	9.53631	9.84282	9.65972	8.99922	9.34784
AR	AR:androgen receptor (dihydrotestosterone receptor; testicular feminization; spinal and bulbar muscular atrophy; Kennedy disease)	4.44601	5.13255	5.07465	5.1537	3.33076	3.60963	3.46023	3.43917	3.36666	3.69673	3.57473	3.00632	3.0072	3.53745
EML5	EML5:echinoderm microtubule associated protein like 5	6.65265	6.27464	7.15992	6.93498	5.4153	5.43218	6.24557	6.0789	4.78566	5.13384	5.72311	5.57798	3.75602	3.82232
EML6	na	6.51234	7.28611	8.10052	8.27709	3.61984	4.34096	6.12912	5.64654	4.41766	4.34344	4.47169	4.72216	4.49487	4.22254
PRKAR1B	PRKAR1B:protein kinase, cAMP-dependent, regulatory, type I, beta	7.21749	7.45366	7.56472	7.63901	7.53288	6.96754	6.1044	5.83423	6.99559	7.36243	6.34743	6.64066	6.78442	7.54829
PRKAR1A	PRKAR1A:protein kinase, cAMP-dependent, regulatory, type I, alpha (tissue specific extinguisher 1)	8.00796	8.2865	7.8218	8.16643	7.76809	7.48549	7.75887	6.94518	8.84465	8.9158	8.33598	8.44512	9.27611	9.18507
CYP2E1	CYP2E1:cytochrome P450, family 2, subfamily E, polypeptide 1	3.39822	3.1541	3.05128	3.32516	4.14949	4.18739	3.25356	3.74475	4.02867	3.84826	3.2221	3.27508	3.65004	3.89107
RBCK1	RBCK1:RanBP-type and C3HC4-type zinc finger containing 1	8.36156	8.42285	9.32937	9.35271	7.86908	8.02001	7.96509	7.81715	8.70213	8.80927	8.06042	8.17287	8.662	8.55413
PTOV1 /// MIR4749	na	8.95355	8.51965	8.71614	8.53348	8.27837	8.26214	9.03689	8.66668	8.4642	8.47462	8.32111	8.41191	9.29944	8.63419
NGEF	NGEF:neuronal guanine nucleotide exchange factor	5.39951	5.82841	5.99331	6.32041	5.28305	5.43887	5.66488	5.5052	6.36348	6.70623	5.75563	6.15082	6.54081	6.31909
CGGBP1	CGGBP1:CGG triplet repeat binding protein 1	8.987	8.92917	9.13217	9.47526	9.05131	9.08618	9.42902	8.91763	9.70465	9.77433	9.50752	9.70477	9.83248	9.90812
PLCG1 /// RPL23AP81	na	8.73168	8.22076	8.37844	8.1633	7.39858	7.07776	8.16194	7.68862	7.73191	7.88705	7.59125	7.75659	7.63064	7.63608
GRID2IP	GRID2IP:glutamate receptor, ionotropic, delta 2 (Grid2) interacting protein	5.59973	5.2448	5.63771	6.03266	4.92554	5.31758	4.97102	4.97012	5.18295	5.05183	5.09446	4.8749	5.5197	5.03862
DHH	DHH:desert hedgehog homolog (Drosophila)	4.2614	4.15356	3.77215	3.7102	3.8914	4.58805	4.72969	4.6487	3.91343	3.69274	3.92286	3.97236	4.29008	4.01574
ACTL7A	ACTL7A:actin-like 7A	4.15695	4.53584	4.33862	4.00294	4.15647	4.09653	4.78021	5.29107	4.37668	4.15294	4.6754	4.46062	4.38873	4.2217
SHOX2	SHOX2:short stature homeobox 2	7.89825	6.91634	6.50876	6.93453	4.5104	4.87394	5.41392	5.57258	6.74633	6.37503	7.25925	7.71431	6.43746	6.40146
ACTL7B	ACTL7B:actin-like 7B	5.90349	5.47394	5.91948	5.96567	5.26732	5.40114	5.97148	6.29554	5.57672	5.24685	5.49596	5.30995	5.93222	5.66108
FPR1	FPR1:formyl peptide receptor 1	3.23266	3.26052	3.39359	2.99801	3.02166	3.04403	3.32613	3.48711	2.96971	3.17618	3.32609	2.98513	2.96899	3.72783
FPR3	na	3.21021	3.23849	3.7042	3.11405	3.64847	3.22566	4.04333	4.09962	3.17332	3.21875	3.7221	2.99677	3.24141	3.25464
FPR2	na	4.56426	4.29655	4.4518	4.6888	4.63717	4.38171	4.28501	4.85914	4.04793	4.7658	4.47172	4.66876	4.56496	4.51165
AAAS	AAAS:achalasia, adrenocortical insufficiency, alacrimia (Allgrove, triple-A)	10.383	10.1156	10.4496	10.2707	10.6829	10.5344	10.1104	9.78974	10.2934	10.4348	9.73643	9.94725	9.54236	9.81774
C2	C2:complement component 2	6.13601	6.14105	6.5048	6.17713	6.08193	6.07305	6.75223	6.90427	6.09721	5.51007	6.27497	5.61679	6.30818	6.16981
DYNC2LI1	DYNC2LI1:dynein, cytoplasmic 2, light intermediate chain 1	6.59057	7.05759	6.19449	6.74249	6.68625	6.57546	6.74493	6.267	5.9054	5.39902	5.87898	6.43912	6.335	5.75314
C3	C3:complement component 3	4.61792	5.01722	5.20031	5.104	4.82322	4.68585	5.72707	5.80521	5.25553	5.79406	4.6741	4.8474	6.25641	6.61428
C5	C5:complement component 5	6.15091	5.78074	6.97332	7.22902	5.52486	6.17582	5.60787	5.33669	7.31901	7.59358	6.7396	6.3313	5.40312	6.48849
GRIN2A	GRIN2A:glutamate receptor, ionotropic, N-methyl D-aspartate 2A	3.98632	3.42711	4.04978	3.69586	3.58718	4.29489	4.53866	5.24928	3.7897	3.91455	3.79595	3.5587	4.17846	4.84724
C6	C6:complement component 6	3.68304	3.23601	3.71632	3.57385	3.32204	3.36241	3.88845	4.11119	3.49543	3.30719	3.20651	3.51717	4.09222	3.46264
HSPH1	HSPH1:heat shock 105kDa/110kDa protein 1	10.0584	10.608	10.4525	10.2648	11.3729	11.6106	11.5279	11.5855	11.6803	11.4823	11.3121	11.3702	10.1655	10.8453
CYP2B6	CYP2B6:cytochrome P450, family 2, subfamily B, polypeptide 6	3.53619	3.05236	3.55576	3.17442	2.93344	3.41878	3.6295	3.69875	3.57117	3.44589	3.07911	3.10504	3.7816	3.32977
C7	C7:complement component 7	3.93904	3.68651	3.41788	3.55111	3.6665	3.80271	3.33586	4.3319	3.57764	3.31342	3.89649	3.60161	3.02126	4.05009
PRKAR2B	PRKAR2B:protein kinase, cAMP-dependent, regulatory, type II, beta	8.2971	7.92032	7.13689	7.15912	3.94392	4.01766	5.03842	4.63479	6.8858	6.74855	7.73994	7.32918	6.35486	5.40283
PRKAR2A	PRKAR2A:protein kinase, cAMP-dependent, regulatory, type II, alpha	5.34764	5.78316	5.50444	5.87073	7.06583	7.07978	7.33563	6.80992	6.99659	7.20409	7.82198	7.83719	6.99975	7.81328
C9	C9:complement component 9	3.31447	2.99476	3.12904	2.9064	2.99961	2.97833	3.1619	3.31465	2.92735	2.86463	3.06689	3.11519	2.96508	2.97803
MAGED4B /// MAGED4 /	na	8.59464	8.34231	8.65583	8.62228	7.66678	7.92422	9.71968	9.34953	7.35048	7.07245	7.07458	7.35128	6.68358	6.65386
RSU1	RSU1:Ras suppressor protein 1	8.92805	9.40791	8.55834	8.56358	10.5031	10.355	9.49572	9.35112	9.95576	10.056	9.71318	10.1744	10.4022	9.93987
EXPH5	EXPH5:exophilin 5	8.94102	8.96442	8.40268	8.73151	8.87324	8.66233	8.01764	8.55139	8.5845	8.3249	7.89044	7.6334	9.02182	8.67195
GLYATL3	na	3.77809	3.62931	3.95826	3.62511	3.82488	3.99608	3.66469	4.19525	3.85513	3.86659	3.32552	3.44015	4.12951	4.37205
NGFR	NGFR:nerve growth factor receptor (TNFR superfamily, member 16)	6.85641	7.41259	7.67381	8.20603	5.9225	6.64801	7.37968	7.24479	5.72214	6.42117	6.24188	6.25361	6.38679	6.40725
C11ORF21	C11ORF21:chromosome 11 open reading frame 21	5.2488	5.44568	5.74784	5.3244	5.30602	5.5042	5.34305	5.76244	5.29949	4.96293	5.22838	5.11524	5.58843	5.21982
GLYATL2	GLYATL2:glycine-N-acyltransferase-like 2	3.03182	2.83714	3.36713	3.17345	3.34457	2.89196	3.41868	3.4493	3.31997	3.38578	3.08991	3.48011	3.73607	4.80787
GLYATL1	GLYATL1:glycine-N-acyltransferase-like 1	4.34778	4.21694	4.24274	3.72964	5.03247	4.83727	4.83025	4.59374	4.2979	4.10049	4.59559	4.56422	4.43661	3.92368
PMM1	PMM1:phosphomannomutase 1	6.0803	6.18437	6.2716	6.63104	6.28912	5.79481	5.84247	6.00257	6.50056	6.45251	5.86149	6.37128	6.37796	6.23087
HMCN2 /// RN7SL665P	na	5.31269	5.66515	5.77629	6.06625	5.38819	5.74791	6.05782	5.88475	5.29407	5.45035	5.70855	5.4409	5.70271	5.98433
PMM2	PMM2:phosphomannomutase 2	9.03662	9.07862	9.19435	9.24678	9.99441	9.79418	9.30016	9.21557	8.61394	8.73723	8.41257	8.65156	9.22465	9.25971
GRIN2C	GRIN2C:glutamate receptor, ionotropic, N-methyl D-aspartate 2C	6.07362	5.96327	6.19142	5.19588	5.79432	6.07899	6.25989	5.97105	5.83989	5.94491	5.894	5.71261	6.20382	6.01733
CP	CP:ceruloplasmin (ferroxidase)	2.91267	2.95269	2.58532	2.81663	2.95965	2.81667	2.76446	3.30814	3.08688	3.4209	3.06082	2.83174	6.15087	5.37139
GRIN2B	GRIN2B:glutamate receptor, ionotropic, N-methyl D-aspartate 2B	3.9698	4.0088	3.51639	3.69204	3.33183	3.42492	4.68506	4.63804	3.63896	3.98779	4.37132	4.71637	3.69405	3.65451
GRIN2D	GRIN2D:glutamate receptor, ionotropic, N-methyl D-aspartate 2D	6.01992	5.8243	5.7277	6.00199	6.22267	6.47816	6.3825	6.69834	5.72543	5.06702	7.15449	7.67779	5.47013	5.53775
CS	CS:citrate synthase	11.591	11.5253	11.4273	11.2005	11.3961	11.3815	11.2012	10.9322	11.0794	11.2118	11.4593	11.5562	10.7916	11.1859
CYP2C9	CYP2C9:cytochrome P450, family 2, subfamily C, polypeptide 9	3.68172	3.28595	3.65303	3.64745	3.5887	3.61694	4.6799	4.29082	4.64788	5.47335	3.65793	3.17219	3.83961	3.34253
CYP2C8	CYP2C8:cytochrome P450, family 2, subfamily C, polypeptide 8	3.05682	3.08001	2.99281	2.93172	3.03522	3.22111	2.915	3.1045	3.63661	3.28504	2.9903	3.44585	3.09281	3.04545
GRIN3B	GRIN3B:glutamate receptor, ionotropic, N-methyl-D-aspartate 3B	5.32662	5.30602	5.41804	4.93802	5.34685	5.22196	5.90261	6.06189	5.4166	5.57592	5.66673	5.3991	6.15242	5.76661
GRIN3A	GRIN3A:glutamate receptor, ionotropic, N-methyl-D-aspartate 3A	3.14249	3.23715	3.38262	3.5451	3.33458	3.24864	3.92194	2.97555	3.64847	3.05582	3.15151	3.07693	2.94103	3.14729
C11ORF16	C11ORF16:chromosome 11 open reading frame 16	6.20922	5.84518	6.36413	5.89087	5.58442	6.02153	6.25515	6.66274	5.96608	5.611	5.50673	5.52245	5.98372	5.72827
LACRT	LACRT:lacritin	6.03571	5.75514	6.28117	5.81232	5.63072	5.8961	5.98289	6.22262	5.81395	5.63974	5.77543	5.82901	5.73398	5.81634
C11ORF30	C11ORF30:chromosome 11 open reading frame 30	9.58563	9.34676	9.39034	9.52362	8.84791	9.15046	9.14471	9.09033	10.2733	10.4279	9.33766	9.3394	9.0712	9.08382
LAD1	LAD1:ladinin 1	8.30306	8.31819	8.46805	8.14608	7.82216	7.67824	8.2159	8.35191	7.79516	7.57359	8.08028	7.72359	8.45669	8.17753
LRSAM1	LRSAM1:leucine rich repeat and sterile alpha motif containing 1	6.97799	6.67491	7.0382	7.17192	7.0439	6.87477	7.15043	6.98955	7.25474	7.32033	7.24048	7.46028	7.27382	6.78422
RPLP1	RPLP1:ribosomal protein, large, P1	12.2012	12.1537	12.1457	12.2599	12.0918	11.9797	12.1429	11.8804	12.1536	12.1869	11.7102	12.1307	11.792	11.5587
RPLP0	RPLP0:ribosomal protein, large, P0	11.8553	11.578	11.8167	11.9437	11.8542	11.6576	12.1099	11.8843	11.7378	11.7463	11.6971	11.8422	11.6619	11.4553
QPRT	QPRT:quinolinate phosphoribosyltransferase (nicotinate-nucleotide pyrophosphorylase (carboxylating))	5.39069	5.99838	6.23177	5.30478	8.24511	8.05835	6.91531	7.18056	4.8513	5.56945	5.02725	4.86764	8.78923	7.70931
ECSIT	ECSIT:ECSIT homolog (Drosophila)	8.05309	8.20771	8.1485	8.16527	7.89858	7.84388	7.95808	7.74379	7.65991	7.80844	7.46696	7.96553	8.04859	7.65779
AACS	AACS:acetoacetyl-CoA synthetase	8.01912	7.79091	7.98987	8.45955	8.27771	8.66784	8.51853	8.12331	7.86704	7.78313	7.93766	7.71517	8.1932	8.15455
NIPBL	NIPBL:Nipped-B homolog (Drosophila)	9.74306	9.87925	9.84122	9.82854	9.3017	9.06169	9.28764	9.32785	9.40855	9.52409	9.22934	8.90067	9.64336	9.4699
APPL2	na	7.14947	7.01607	7.35836	7.62928	7.55141	7.29084	6.67043	7.41289	7.44292	7.34457	7.0843	7.60127	7.38141	7.09202
APPL1	na	7.02972	7.04057	7.26734	7.14161	7.4532	7.66673	6.91436	7.19141	7.14788	7.49071	8.06993	8.07829	7.6739	7.56733
C11ORF24	C11ORF24:chromosome 11 open reading frame 24	8.2755	8.71943	8.77531	8.67227	9.00214	9.15737	7.74418	8.12751	9.25577	9.50342	8.31458	8.7487	8.40341	8.9248
C11ORF40	C11ORF40:chromosome 11 open reading frame 40	3.74658	3.40641	4.0242	3.66967	3.57669	3.71053	3.48407	3.82711	3.72069	3.99978	3.52747	3.19433	4.02352	3.82656
CCDC162P	na	4.23114	4.28	4.97632	4.88392	5.10454	4.05653	3.93516	4.17409	3.72029	3.93889	4.74476	4.70672	3.69346	3.78448
C11ORF42	C11ORF42:chromosome 11 open reading frame 42	4.19639	4.37552	4.16227	4.1074	4.43376	4.22151	4.48897	4.59939	4.29032	4.00462	4.40358	4.35971	4.32262	4.33989
CCDC144NL /// CCDC14	na	5.89144	5.80315	5.64224	6.13572	11.3276	11.0808	11.2029	11.2201	5.7802	5.8729	5.82172	5.07633	5.86337	5.49263
ACTL6B	ACTL6B:actin-like 6B	8.23824	8.01005	8.05571	8.0981	5.88531	6.39978	7.26654	7.07899	4.67135	4.50721	4.49757	3.89907	4.24769	4.70523
PDCD4 /// MIR4680	na	9.93226	9.55941	9.53802	9.35508	9.42361	9.44961	8.98864	8.98344	8.14535	7.81965	7.7739	7.45526	9.84179	9.04731
ACTL6A	ACTL6A:actin-like 6A	9.11465	9.11008	8.27423	8.21691	8.15377	8.30935	7.74705	7.7251	8.20761	8.21374	8.215	8.44451	7.61511	8.15538
SIRT4	SIRT4:sirtuin (silent mating type information regulation 2 homolog) 4 (S. cerevisiae)	5.59872	5.32622	5.22479	5.37102	5.51537	5.82976	5.02992	6.38824	5.07846	5.87601	5.67888	5.18375	5.76265	4.90672
NIPA1	NIPA1:non imprinted in Prader-Willi/Angelman syndrome 1	8.77994	8.89538	9.13225	9.18237	8.6891	8.93632	8.65863	8.92769	8.72828	8.91215	9.56678	10.0579	8.61149	8.90893
SIRT5	SIRT5:sirtuin (silent mating type information regulation 2 homolog) 5 (S. cerevisiae)	7.69157	7.99121	8.27788	8.54461	6.66539	7.24015	6.48976	6.93556	7.57609	7.54994	7.41902	7.36924	7.37212	7.1383
BPY2C /// BPY2B ///	na	3.07057	2.64478	2.87873	2.98739	3.21182	3.12067	3.13323	2.93009	2.59674	3.17742	2.99871	3.16222	2.85153	2.86664
EMP1	EMP1:epithelial membrane protein 1	3.22096	3.54486	3.12207	3.38126	3.45076	4.0693	3.69953	3.82879	8.27911	8.94551	8.07149	8.48081	7.72509	8.36645
EMP2	EMP2:epithelial membrane protein 2	10.6594	11.0448	11.2646	11.2607	9.40236	10.1335	8.82161	8.90503	10.2942	10.2772	8.40097	8.42374	11.9344	11.8168
SIRT6	SIRT6:sirtuin (silent mating type information regulation 2 homolog) 6 (S. cerevisiae)	5.69502	5.63088	5.54734	5.48163	5.53593	5.23859	5.3168	5.38322	6.04768	5.92251	5.56881	5.43979	5.5059	5.49688
NIPA2	NIPA2:non imprinted in Prader-Willi/Angelman syndrome 2	7.60094	7.63438	7.49816	7.0985	7.49553	7.41884	7.99584	7.73735	7.31704	6.82466	7.51477	7.49786	7.59198	7.50332
SIRT7	SIRT7:sirtuin (silent mating type information regulation 2 homolog) 7 (S. cerevisiae)	6.46896	6.4456	6.62416	5.93312	6.13627	6.55943	6.11168	5.93147	6.54535	6.76405	6.26135	6.67678	6.20034	6.30965
EMP3	EMP3:epithelial membrane protein 3	7.0852	7.75179	8.18311	7.93983	10.6169	11.1596	9.72602	9.33293	12.5816	12.7054	12.6387	12.5327	12.633	12.0064
F2	F2:coagulation factor II (thrombin)	4.38378	5.07158	4.65791	4.53761	4.54014	4.44609	5.21754	5.24968	4.68209	4.60828	4.78904	5.02269	4.59202	4.68619
F3	F3:coagulation factor III (thromboplastin, tissue factor)	4.66279	4.72465	5.46893	5.15471	4.97757	4.93822	5.16613	5.23355	5.93871	6.22272	5.78201	5.09018	7.62451	9.0725
SIRT1	SIRT1:sirtuin (silent mating type information regulation 2 homolog) 1 (S. cerevisiae)	9.00759	9.09451	8.61978	8.99791	9.08837	9.17924	8.83344	9.14104	8.83814	8.88956	9.12541	9.33797	8.40526	8.88989
BIVM-ERCC5	na	7.89464	7.79831	8.0555	8.1816	7.89961	7.8918	7.81705	7.89395	7.29054	7.39988	7.17557	6.82919	6.15259	5.94176
FAHD2A	FAHD2A:fumarylacetoacetate hydrolase domain containing 2A	7.45742	7.34582	7.4514	7.52156	7.13899	6.90935	7.04053	7.07887	7.28207	7.44644	6.74111	6.85517	7.08201	7.32232
SIRT2	SIRT2:sirtuin (silent mating type information regulation 2 homolog) 2 (S. cerevisiae)	7.9272	7.76185	8.18208	8.16917	7.8909	7.42081	8.26738	7.98921	7.45289	7.55888	8.35056	9.17464	8.627	8.11584
F5	F5:coagulation factor V (proaccelerin, labile factor)	4.10764	3.99648	4.13676	4.28083	3.9723	3.96373	4.47684	4.54507	4.14621	4.39103	3.91331	3.80376	3.86725	4.02756
FAHD2B	na	7.00764	7.1766	7.44383	7.2338	6.76601	6.42521	6.97908	7.208	6.97154	7.15653	6.74174	6.25136	7.17479	6.54339
SIRT3	SIRT3:sirtuin (silent mating type information regulation 2 homolog) 3 (S. cerevisiae)	7.70557	7.67051	8.08327	8.09188	7.94362	8.09441	8.11821	8.04545	8.04966	8.00488	7.53685	7.54482	7.79989	7.38648
F7	F7:coagulation factor VII (serum prothrombin conversion accelerator)	5.99255	5.90829	6.04741	6.04509	5.93293	5.70621	5.55631	6.45558	5.85831	5.69543	5.9349	5.98406	6.14576	5.66682
F8	F8:coagulation factor VIII, procoagulant component (hemophilia A)	4.99198	5.32982	5.18926	5.65066	4.28154	4.68712	3.45016	3.15268	5.52854	6.0184	5.27393	5.53554	5.92588	6.67526
BDH2	BDH2:3-hydroxybutyrate dehydrogenase, type 2	5.61938	5.80737	4.37641	4.92064	7.18791	7.10281	4.89683	5.90178	6.32134	5.84908	5.60424	6.13513	7.09782	5.96823
F9	F9:coagulation factor IX (plasma thromboplastic component, Christmas disease, hemophilia B)	2.93046	2.77917	3.09124	2.82775	2.77947	3.02532	2.72179	3.33501	2.88416	2.69611	2.86225	2.78831	2.82019	2.84659
BDH1	BDH1:3-hydroxybutyrate dehydrogenase, type 1	8.14144	8.52215	8.08088	7.72574	5.23603	5.46249	6.9908	6.94045	6.32983	5.69752	5.18101	4.94786	6.13141	6.06425
CDC42EP5	CDC42EP5:CDC42 effector protein (Rho GTPase binding) 5	5.77121	5.8183	5.86003	5.57412	5.83641	5.90689	6.30227	6.2937	5.63007	5.87658	5.71831	5.70536	6.14348	6.11897
TGIF2LX	TGIF2LX:TGFB-induced factor 2-like, X-linked	2.75289	2.93229	3.01149	2.7847	5.20153	4.68661	3.58753	3.53097	2.84069	2.9523	2.60116	2.78648	2.96543	2.83366
CDC42EP4	CDC42EP4:CDC42 effector protein (Rho GTPase binding) 4	6.27188	6.18202	6.34556	6.59685	6.61287	6.61741	6.48618	6.14345	7.25602	7.68898	6.47174	6.21093	7.18583	7.33107
CDC42EP3	CDC42EP3:CDC42 effector protein (Rho GTPase binding) 3	5.8125	6.82826	6.06808	6.60001	7.75297	7.93575	6.51178	6.3848	8.27964	9.15329	8.19533	8.02584	7.5452	8.1229
TGIF2LY	TGIF2LY:TGFB-induced factor 2-like, Y-linked	4.3135	4.61742	4.35237	4.29656	5.44887	5.77979	5.22643	4.73054	4.4065	4.2518	4.4203	4.25665	4.22533	4.20778
CDC42EP2	CDC42EP2:CDC42 effector protein (Rho GTPase binding) 2	7.97044	7.95265	8.00267	7.9905	7.91349	7.90289	8.00075	7.77235	8.30637	9.37831	7.72458	8.0924	7.65859	7.56275
CDC42EP1	CDC42EP1:CDC42 effector protein (Rho GTPase binding) 1	7.08367	6.96389	7.71833	7.52901	7.5514	8.24597	7.30759	8.08809	8.43249	8.27617	7.50254	7.60224	8.36544	8.49037
PICK1	PICK1:protein interacting with PRKCA 1	7.84719	8.09709	8.25305	8.64763	7.65752	7.21942	7.43287	7.50693	7.15824	7.45791	7.13659	7.15707	7.09366	7.61019
PMP2	PMP2:peripheral myelin protein 2	2.90257	2.66595	3.04611	2.7385	2.85698	3.03408	3.01569	3.12297	3.01917	3.18222	2.73282	2.94778	2.96867	2.80775
DLD	DLD:dihydrolipoamide dehydrogenase	9.16048	9.16	9.21308	9.27044	10.0388	9.87527	8.9132	8.57689	8.51255	8.65128	9.38927	9.17094	9.32706	9.53747
MDFI	MDFI:MyoD family inhibitor	7.27554	7.22777	7.41906	7.36529	7.36625	7.45854	7.64637	7.62818	7.08986	7.26855	7.29152	7.14799	7.41688	7.14139
CCDC163P	na	5.81534	5.34241	5.61626	5.90896	6.93592	6.85057	6.6873	6.20563	5.93289	5.73613	5.95696	6.0062	5.36727	5.24786
FH	FH:fumarate hydratase	8.70069	8.53416	8.57305	8.57491	9.5518	9.55255	9.01038	8.92653	8.12497	8.16534	8.5864	8.008	8.3283	8.50082
C11ORF54	C11ORF54:chromosome 11 open reading frame 54	8.11292	8.03322	8.15331	8.31724	8.07375	7.94719	8.17616	8.53495	9.05247	8.9074	8.27152	7.93126	7.23335	6.65504
C11ORF53	C11ORF53:chromosome 11 open reading frame 53	4.50481	5.04203	4.53208	5.10765	5.27766	5.07927	5.11356	5.27318	4.74281	4.99637	4.72197	4.96309	4.63802	4.69461
ARL14EPL	na	3.10046	3.19677	3.05992	2.65859	2.95238	2.99267	3.33509	3.62713	3.99092	3.85329	3.74268	3.95399	4.37657	5.82776
PPT2 /// PPT2-EGFL8	na	8.79691	8.37765	9.07405	8.53839	10.0095	9.91639	9.71656	9.53227	9.3643	9.29754	8.91384	9.00041	9.13122	9.00397
CCNDBP1	CCNDBP1:cyclin D-type binding-protein 1	7.97166	7.90734	8.49501	8.73677	8.47958	8.60346	8.71859	8.68921	9.02484	8.84505	8.87398	8.70724	7.60421	7.85962
MYCT1	MYCT1:myc target 1	3.44081	3.52077	3.73662	3.57463	3.31246	3.57645	3.33075	3.62259	3.17731	3.73062	3.62911	4.07288	3.46639	3.17029
HLA-DMA	HLA-DMA:major histocompatibility complex, class II, DM alpha	5.51881	5.2395	4.90196	4.5986	5.62791	5.09448	4.75346	5.47003	5.02567	4.92555	5.31587	5.72769	8.80975	8.74618
CXCR5 /// BCL9L	na	7.33507	7.56796	6.87067	7.69219	7.95078	8.25405	7.25236	7.48864	9.78609	10.3237	8.95364	9.47137	9.4298	9.45649
HLA-DMB	HLA-DMB:major histocompatibility complex, class II, DM beta	4.3132	4.6291	4.74741	4.8902	5.03961	4.53543	4.98639	5.39709	4.70379	4.42925	4.37735	4.55599	5.35185	5.5474
ABCF1 /// MIR877 ///	na	7.72955	8.0163	7.75541	7.72996	8.85091	8.56623	7.80085	7.98704	8.46431	8.71965	8.91069	9.3097	7.95628	8.23204
C11ORF49	C11ORF49:chromosome 11 open reading frame 49	8.48095	8.43914	8.23925	8.26964	8.57616	8.51451	7.90754	8.01122	8.42549	8.26635	7.57144	7.79091	8.30953	7.98155
PMS2	PMS2:PMS2 postmeiotic segregation increased 2 (S. cerevisiae)	8.99017	8.82332	9.09207	8.98275	9.571	9.47794	9.06169	8.58307	8.70416	8.84703	9.6745	9.58186	9.16225	8.95018
DMD	DMD:dystrophin (muscular dystrophy, Duchenne and Becker types)	3.2835	3.02203	3.17325	3.78408	7.94315	7.8835	4.54527	5.21651	3.91024	4.15476	4.30637	4.41123	5.74438	6.09555
CSMD3	CSMD3:CUB and Sushi multiple domains 3	3.46919	3.11864	3.4527	3.49774	3.16678	3.83554	8.02464	8.02119	3.27671	3.613	4.0159	3.76385	3.10799	3.69692
CSMD2	CSMD2:CUB and Sushi multiple domains 2	5.41945	5.29638	5.04177	5.16195	4.43921	4.8002	5.36896	5.37206	5.96869	6.25895	5.28543	4.97284	5.24364	5.08377
GC	GC:group-specific component (vitamin D binding protein)	3.02637	3.25401	3.05422	3.03109	3.12724	3.4827	3.04932	3.47597	2.99635	2.82925	2.93752	3.44378	3.19425	3.0315
C11ORF45	C11ORF45:chromosome 11 open reading frame 45	5.61517	5.30001	5.20936	5.4011	5.77025	5.51741	5.47448	5.40017	5.504	4.84842	5.64087	5.76455	7.04806	6.195
CYP2F1	CYP2F1:cytochrome P450, family 2, subfamily F, polypeptide 1	5.08263	4.88068	5.17063	4.8716	5.08827	4.84335	4.85098	5.32113	4.72353	4.35021	4.60382	4.92497	4.66504	4.7525
CSMD1	CSMD1:CUB and Sushi multiple domains 1	4.29496	3.93146	4.14935	4.10351	4.02443	4.54256	4.43259	3.8539	4.55527	4.08439	5.6905	5.90731	3.83832	3.86853
C11ORF44	C11ORF44:chromosome 11 open reading frame 44	6.04046	5.92534	5.66713	6.08323	5.87948	5.99388	6.44311	6.51537	6.30307	6.14822	6.11985	5.76003	5.83437	6.24983
PMS1	PMS1:PMS1 postmeiotic segregation increased 1 (S. cerevisiae)	7.24305	7.32088	7.338	7.51339	6.50799	6.85607	7.04137	7.10996	6.91979	7.01126	6.3012	6.5588	6.06551	6.0371
C11ORF63	C11ORF63:chromosome 11 open reading frame 63	5.75139	6.00241	6.77743	6.52206	5.85615	4.46983	4.96281	5.85692	7.12833	7.063	6.26399	6.33052	7.159	6.74505
C11ORF65	C11ORF65:chromosome 11 open reading frame 65	5.88025	5.39667	5.78014	6.10645	5.43325	5.19293	5.33414	5.16243	5.54518	4.81546	5.56044	5.16274	5.60704	5.33337
MDH1	MDH1:malate dehydrogenase 1, NAD (soluble)	7.60649	7.7643	6.91282	6.6066	7.46774	7.72433	6.97198	7.1121	7.39342	7.34193	7.29514	6.89928	8.0526	8.10993
GK	GK:glycerol kinase	6.5747	6.57522	6.98178	6.42106	7.19102	7.02857	6.85542	6.44244	6.13049	5.91713	6.96328	6.15775	5.65869	5.72251
GSX1	na	6.21806	5.95797	5.94507	5.73751	6.2297	6.2954	6.25132	6.62673	6.1376	5.89757	6.08428	6.10458	6.37566	6.42466
AADAT	AADAT:aminoadipate aminotransferase	6.94915	6.81911	7.22081	6.98196	8.84331	8.34922	8.65602	8.44807	6.69819	6.77195	7.06634	7.31406	7.57801	8.13327
MDH2	MDH2:malate dehydrogenase 2, NAD (mitochondrial)	10.5478	10.4087	10.3416	10.5325	11.483	11.4136	10.8208	10.4427	10.1286	10.3774	10.9557	11.0331	10.9787	10.6999
GSX2	na	5.78698	5.5711	6.00355	5.59531	5.58297	5.82627	6.02362	6.12324	5.83142	5.68786	5.7149	5.3913	5.71226	5.69503
HNRNPUL2-BSCL2	na	9.67267	9.75387	9.74212	9.81708	8.95189	9.0913	8.29791	8.52189	9.3445	9.08002	8.54896	8.36347	8.93852	8.96317
TTLL7	TTLL7:tubulin tyrosine ligase-like family, member 7	10.3009	10.1642	10.3317	10.3955	10.1231	10.6296	10.4745	10.4039	8.22484	8.6065	8.80155	8.94761	8.36793	8.18344
TTLL6	TTLL6:tubulin tyrosine ligase-like family, member 6	4.32782	4.74938	4.39349	4.43211	4.20914	4.35099	5.64369	5.32756	3.7163	3.86353	4.06611	3.53456	3.62298	3.75513
TTLL5	TTLL5:tubulin tyrosine ligase-like family, member 5	10.6712	10.2751	10.2512	10.2617	8.92492	8.93823	8.986	8.87225	9.88278	9.8964	9.80002	9.94509	9.72731	9.51905
TTLL4	TTLL4:tubulin tyrosine ligase-like family, member 4	8.84742	9.02586	8.97568	8.90149	9.68309	9.66017	9.44921	9.2171	9.31581	9.28857	9.77186	9.5774	9.35355	8.90715
AADAC	AADAC:arylacetamide deacetylase (esterase)	3.72051	3.34486	3.58141	3.57446	3.21859	3.51545	3.48013	3.56559	8.17241	5.47001	3.36838	4.02259	3.56854	3.24754
TTLL3	TTLL3:tubulin tyrosine ligase-like family, member 3	7.69702	7.42571	7.77271	7.87128	6.87505	6.98324	7.9553	7.86071	7.78535	7.59494	7.631	7.2562	7.4302	6.57162
TTLL2	TTLL2:tubulin tyrosine ligase-like family, member 2	5.64575	5.77961	6.18155	5.94394	6.06999	5.53702	6.36887	6.13503	6.12673	5.70926	5.76143	5.80921	6.58533	5.763
TTLL1	TTLL1:tubulin tyrosine ligase-like family, member 1	5.72328	5.66662	6.81495	6.75279	5.05085	4.98188	5.11006	4.70383	5.39859	5.11396	4.63089	4.78554	6.20958	5.91795
RIMBP2	RIMBP2:RIMS binding protein 2	9.11903	8.65751	9.80967	9.53649	5.56761	5.32082	6.48351	6.32996	5.80961	5.61125	5.77326	5.66927	5.38789	5.85584
C11ORF80 /// RCE1	na	7.15633	7.13093	6.71458	6.90249	6.43769	6.90456	6.03371	6.13114	6.71503	7.11587	6.88069	6.70959	7.015	7.27883
CCL3 /// CCL3L1	na	5.15951	5.06338	5.72671	5.28765	5.34922	4.82555	5.59851	5.30906	5.11661	4.75485	5.12763	4.97972	5.09677	5.20821
C11ORF58	C11ORF58:chromosome 11 open reading frame 58	9.85846	9.96358	9.61065	9.59319	10.499	10.5098	10.1783	10.3484	10.9312	10.8414	10.2653	10.2156	9.75587	9.94608
TTLL9	TTLL9:tubulin tyrosine ligase-like family, member 9	4.41994	4.46969	4.42266	4.52715	4.56891	4.19569	3.83451	4.41807	4.49757	4.14288	4.41019	4.63104	4.56183	4.73282
C11ORF57	C11ORF57:chromosome 11 open reading frame 57	9.00169	9.10304	8.90446	9.23134	9.54285	9.27022	8.46742	8.55333	9.69144	9.95924	8.82153	8.8866	8.91738	8.62608
TTLL8	na	3.49901	3.58905	3.98015	3.414	4.22071	3.78064	3.5877	4.15597	3.85203	3.59672	3.77872	3.18153	3.83298	3.93944
C11ORF74	C11ORF74:chromosome 11 open reading frame 74	5.57068	5.98239	5.70801	6.24349	8.33919	8.61229	7.99488	8.04807	7.72279	7.90535	7.73143	7.53608	7.34824	7.73052
HDDC2	HDDC2:HD domain containing 2	7.8888	8.10398	7.76629	7.80121	8.94973	8.65598	7.81333	8.05403	7.95042	7.7921	8.38728	8.51858	8.31578	8.18351
C11ORF73	C11ORF73:chromosome 11 open reading frame 73	11.1222	11.2347	11.1888	11.0067	8.98644	8.80908	8.29708	8.73065	9.89626	9.97396	9.46762	9.38736	9.34654	8.98309
FAM13B	na	6.94096	6.68806	6.96897	7.03296	7.60973	7.56944	7.19108	7.64158	8.53003	8.47671	8.00143	8.12052	7.46232	7.65084
UBE2D4	UBE2D4:ubiquitin-conjugating enzyme E2D 4 (putative)	7.66554	7.73297	7.61929	8.01353	9.29124	9.41646	8.55118	8.18192	7.82959	7.92858	8.42246	8.82974	9.43356	9.56523
C11ORF70	C11ORF70:chromosome 11 open reading frame 70	4.33787	4.60328	3.91454	4.19713	3.42564	3.65628	3.48506	4.03113	7.2014	7.2753	6.73546	6.99075	6.5206	7.20097
FAM13C	na	5.22935	5.4291	5.03133	5.90564	6.54857	5.93365	6.10079	6.12393	4.48028	5.00692	5.50352	6.01728	4.86781	4.64496
UBE2D2	UBE2D2:ubiquitin-conjugating enzyme E2D 2 (UBC4/5 homolog, yeast)	9.10375	9.47966	8.87275	8.90958	9.5298	9.33961	9.44558	9.3161	10.291	10.2348	9.87749	9.93645	9.64405	9.82725
C11ORF72	C11ORF72:chromosome 11 open reading frame 72	3.53643	3.69939	4.17684	3.31478	4.77732	4.77917	4.40465	3.64379	3.55796	3.17438	3.16093	3.17334	3.02001	3.3778
UBE2D3	UBE2D3:ubiquitin-conjugating enzyme E2D 3 (UBC4/5 homolog, yeast)	10.5542	10.7351	10.3643	10.3524	11.3988	11.3623	11.0437	11.013	11.358	11.3642	11.5074	11.4381	11.6806	11.6037
FAM13A	na	6.3504	5.97276	5.839	5.94606	7.70696	7.24925	8.41555	8.33922	5.892	5.41714	5.3323	5.80293	6.38424	5.82643
C11ORF71	C11ORF71:chromosome 11 open reading frame 71	7.39147	7.54753	7.60284	7.58563	6.99726	7.25872	6.83623	6.75434	6.81153	6.69103	6.99183	6.66352	7.73423	7.22722
HP	HP:haptoglobin	3.92584	3.81801	3.78763	3.94315	4.12746	3.95498	3.5172	3.88479	3.53423	3.94099	3.99884	3.73305	4.2678	4.08055
UBE2D1	UBE2D1:ubiquitin-conjugating enzyme E2D 1 (UBC4/5 homolog, yeast)	8.92192	8.929	7.97612	7.87818	9.21031	9.22093	8.71931	8.59797	8.3815	8.36109	8.76826	9.03008	8.46753	8.42887
HR	HR:hairless homolog (mouse)	6.71349	6.85831	6.50585	6.65904	5.61083	5.99885	6.2065	6.09546	4.935	5.18019	5.17715	5.35346	5.67054	6.42944
HDDC3	HDDC3:HD domain containing 3	7.55941	7.83607	7.78088	7.9542	7.72335	7.26608	7.89648	7.72589	7.7461	7.2769	7.29818	7.07052	7.75106	7.57489
HPGDS	na	3.10916	3.16983	2.86863	3.20719	3.13825	3.19065	3.12326	3.43568	3.34407	3.16794	3.29587	2.91477	3.02431	3.11063
PABPC4L	PABPC4L:poly(A) binding protein, cytoplasmic 4-like	6.2588	6.94635	6.60427	5.91451	7.00032	6.25001	6.56609	6.15168	5.52731	5.78076	5.28836	5.69824	6.5585	6.16825
PMPCB	PMPCB:peptidase (mitochondrial processing) beta	10.1006	10.0905	10.2441	10.2297	10.7494	10.499	10.245	10.2515	9.89996	9.74608	10.2006	9.73794	9.50517	9.58197
PMPCA	PMPCA:peptidase (mitochondrial processing) alpha	9.50063	9.39133	9.04872	9.05095	9.56853	9.41207	7.78755	7.375	8.82872	8.82087	9.39449	9.7373	8.99781	9.12594
HLA-DOA	HLA-DOA:major histocompatibility complex, class II, DO alpha	4.38808	4.7272	5.23654	4.96638	4.54191	4.77476	5.0688	4.91183	4.74853	5.01031	4.66109	5.0928	5.07951	4.90121
HLA-DOB	HLA-DOB:major histocompatibility complex, class II, DO beta	4.01729	4.04441	3.93337	3.60523	3.76071	3.87155	4.20764	4.45248	3.6878	3.6382	4.00078	3.66085	5.52141	4.59444
H3F3A /// H3F3AP4 //	na	11.3895	11.2996	10.9278	10.7422	10.7099	10.7021	10.6774	10.6619	9.94843	9.90955	10.1568	9.71374	10.2201	10.1871
CNTNAP3P2 /// CNTNAP	na	9.59478	8.49729	8.96237	8.72077	6.09815	6.37143	4.78677	4.82175	7.36733	6.79978	7.95196	7.8152	8.74835	9.24715
C11ORF68	C11ORF68:chromosome 11 open reading frame 68	7.33493	7.29016	7.37685	7.70201	7.45583	6.59504	7.25394	7.28193	8.41565	8.80246	9.14345	8.24682	7.73131	8.20577
C11ORF85	na	5.24335	4.78367	5.37583	4.75954	5.1817	5.11621	5.26866	5.28674	6.08922	5.92255	4.77389	4.87941	4.69017	4.99681
C11ORF84	na	8.56814	8.59051	8.17515	8.43953	7.79337	8.19452	8.1519	8.09967	7.91428	8.1382	8.10236	8.11933	7.87507	7.86014
C11ORF87	na	5.04221	4.81819	4.94492	5.1022	4.16601	4.40692	4.62626	4.58887	4.16787	4.48318	4.74494	3.99404	4.7107	4.62019
LAG3	LAG3:lymphocyte-activation gene 3	5.96602	5.71821	5.63665	5.3956	5.32067	5.16625	5.38185	5.37538	5.06657	5.0029	5.06228	5.28379	4.47093	5.02152
C11ORF86	na	5.86369	5.57275	5.88043	5.80199	5.75561	5.77428	6.24267	6.30114	5.56732	5.45874	6.11478	5.6004	5.95367	5.735
UBE2E3	UBE2E3:ubiquitin-conjugating enzyme E2E 3 (UBC4/5 homolog, yeast)	7.99748	8.25489	6.97171	6.94826	7.83791	7.81398	7.84737	7.60422	9.02137	8.71922	8.73543	8.73618	8.49306	8.72208
VPS33A	VPS33A:vacuolar protein sorting 33 homolog A (S. cerevisiae)	7.80856	7.67083	7.62563	7.56157	8.20097	8.14583	7.54312	7.46049	7.99574	8.07945	8.90273	8.42794	7.01246	7.48852
VPS33B	VPS33B:vacuolar protein sorting 33B (yeast)	7.5101	7.24182	7.39424	7.45894	7.14188	6.72569	6.1127	5.98433	7.84647	7.77127	6.51024	6.24215	6.54284	6.63987
UBE2E1	UBE2E1:ubiquitin-conjugating enzyme E2E 1 (UBC4/5 homolog, yeast)	7.8831	7.71084	7.53501	7.45904	9.43642	9.21868	9.13266	8.88158	9.98784	9.88168	7.16284	7.13243	9.62641	9.28258
UBE2E2	UBE2E2:ubiquitin-conjugating enzyme E2E 2 (UBC4/5 homolog, yeast)	3.96137	4.46829	3.04869	3.84864	8.1978	8.03579	7.39257	7.94464	8.43266	8.40292	7.95107	8.46099	9.15385	8.73846
XG /// XGY2	na	3.60683	3.63339	3.89025	3.54967	4.99197	4.80191	3.79159	4.20217	3.39725	3.55083	3.33743	3.56238	4.72315	4.42425
DBNL /// MIR6837	na	8.24752	8.37328	8.33664	8.46084	8.91501	8.76659	8.07249	8.4049	9.35189	9.42664	8.57244	8.43468	9.82299	10.1337
NSMAF	NSMAF:neutral sphingomyelinase (N-SMase) activation associated factor	8.75688	8.88729	8.67561	8.57232	9.47468	9.44618	8.50093	8.87258	10.0168	9.96976	10.9418	10.747	9.07846	9.11909
MAGEA2B /// MAGEA2	na	8.30864	8.06026	8.69024	8.40704	10.6219	10.4981	10.0402	9.81977	9.05423	8.94945	10.2342	10.5928	8.50999	8.00205
C11ORF96	na	6.6429	6.27117	6.13346	6.47901	6.38734	6.52228	6.55006	6.35893	6.07248	6.34391	5.88605	6.02185	5.77653	6.12962
C11ORF95	na	11.1601	11.1895	11.5946	11.4629	11.2852	11.414	11.7568	11.8735	11.1865	10.9186	11.1601	10.7948	11.5792	11.1482
C11ORF97	na	3.44141	3.51185	3.55784	3.23405	3.29621	3.43358	3.45872	3.71248	3.16895	3.38582	3.38684	3.43802	3.52121	3.89848
FBLIM1	FBLIM1:filamin binding LIM protein 1	5.81949	5.77066	5.87358	5.48772	5.31816	5.46546	5.69705	5.70745	5.80399	5.2696	5.55318	5.79584	6.05095	5.5798
C11ORF94	na	5.84647	5.45956	5.58948	5.339	6.09793	5.66768	5.84173	5.89678	5.60576	5.68764	5.56431	5.47929	5.77959	5.71549
ECSCR	na	5.10035	5.15267	4.96779	5.31901	4.70657	5.02718	4.78028	5.74472	5.81301	4.7611	5.25218	4.97577	5.04298	5.00143
DPT	DPT:dermatopontin	3.35226	3.2615	3.51481	3.45962	3.61725	3.10751	3.28027	4.14847	3.16874	3.15923	3.20263	3.28525	3.18341	3.42548
DEFB136 /// DEFB135	na	3.02008	3.00489	3.20178	2.60053	3.1997	3.0217	2.68457	3.31829	3.23331	2.96929	3.14094	3.33963	3.03926	3.15585
TNFRSF11B	TNFRSF11B:tumor necrosis factor receptor superfamily, member 11b (osteoprotegerin)	3.78567	3.4274	3.58288	3.54595	3.86069	3.43546	3.37138	3.91164	3.50409	4.11858	4.51533	4.82055	3.90075	3.84824
NTPCR	na	7.80558	7.5878	7.34121	7.52457	8.31342	8.00195	7.69193	7.08674	7.46024	7.23245	7.41721	7.25209	8.14704	7.42475
TNFRSF11A	TNFRSF11A:tumor necrosis factor receptor superfamily, member 11a, NFKB activator	6.35025	6.51047	6.66017	6.746	5.80622	5.75279	5.47353	6.06612	5.22868	5.33782	5.94186	5.78786	5.90059	6.37608
SOCS2	SOCS2:suppressor of cytokine signaling 2	8.62134	8.69053	9.00379	9.15984	8.14814	8.14956	7.84349	7.77958	9.06477	9.22325	7.67986	6.67395	6.0887	6.79066
SOCS3	SOCS3:suppressor of cytokine signaling 3	5.79887	5.63769	5.64723	5.54575	5.78654	5.30124	5.43822	6.06672	6.15107	6.37612	5.93282	5.84539	6.32203	5.91103
SOCS1	SOCS1:suppressor of cytokine signaling 1	6.39806	6.69469	6.91285	6.98102	5.93758	5.64422	6.01553	6.58563	5.54243	5.22467	5.05507	5.58	5.92053	5.9236
PMVK	PMVK:phosphomevalonate kinase	6.07714	6.61373	6.22302	6.28571	6.80887	7.38248	7.13852	7.36199	7.24026	7.13901	7.35609	7.07741	6.89217	7.3296
ACAD11 /// NPHP3-ACA	na	6.1223	5.94617	6.40249	6.47367	5.33073	5.24729	6.17988	5.34891	6.92996	6.68936	6.09035	5.60706	5.36645	4.91469
SOCS6	SOCS6:suppressor of cytokine signaling 6	5.68859	5.80569	6.3536	6.51696	7.12712	7.20525	7.09451	6.82228	6.67849	7.00373	6.83823	6.88327	7.2956	7.7613
C11ORF88	na	2.65963	2.59015	2.79408	3.4887	2.91539	2.83779	2.82716	2.98725	2.58094	3.08738	2.90418	3.2272	2.7715	2.80945
SOCS7	SOCS7:suppressor of cytokine signaling 7	9.01711	8.67408	9.31455	9.33215	7.99336	7.95229	8.84031	9.06205	7.73159	7.97225	7.19991	7.42627	7.96623	7.19128
MDN1	MDN1:MDN1, midasin homolog (yeast)	9.09765	9.20038	8.88802	9.08733	9.38916	9.27002	9.25469	8.99265	8.84937	8.75706	9.56293	9.73744	7.90852	7.99869
SOCS4	SOCS4:suppressor of cytokine signaling 4	9.22116	9.37535	9.3811	9.33588	6.82598	7.51097	8.28225	8.13337	8.75986	8.66192	8.01169	8.30504	8.21839	8.51496
SOCS5	SOCS5:suppressor of cytokine signaling 5	7.89127	8.05003	8.18604	8.6234	7.86524	8.36933	8.00206	7.84625	9.21885	9.06354	8.31482	8.21739	8.26445	7.69252
COL28A1	COL28A1:collagen, type XXVIII, alpha 1	5.94747	6.27091	6.15477	6.15421	6.44135	6.32416	6.79358	6.73891	6.21069	6.24621	6.3016	5.88407	6.53396	5.87515
KL	KL:klotho	3.92866	3.98772	3.78908	5.22994	4.16079	4.17824	3.82634	4.0041	3.66633	3.87285	3.58456	3.64297	4.08427	4.17972
DR1	DR1:down-regulator of transcription 1, TBP-binding (negative cofactor 2)	8.20563	8.38748	7.9759	8.26474	10.5177	10.3733	9.76003	9.44854	9.83748	9.97341	10.41	10.3313	9.36732	9.63789
BRPF1	BRPF1:bromodomain and PHD finger containing, 1	6.38418	6.22917	6.77907	6.8494	6.524	6.27477	6.35089	5.88488	7.43837	7.70116	6.51193	7.11642	5.99523	6.40035
BRPF3	BRPF3:bromodomain and PHD finger containing, 3	7.09448	7.42812	7.91161	8.00388	7.51805	7.59113	7.37513	7.70779	8.26774	8.24164	8.08492	8.20258	7.64202	7.94884
BDNF	BDNF:brain-derived neurotrophic factor	3.71981	3.42555	3.80901	3.68956	3.91454	3.5592	3.94248	4.13828	7.13063	5.74842	6.66185	6.58613	4.53208	5.77487
GFPT2	GFPT2:glutamine-fructose-6-phosphate transaminase 2	6.62925	6.51272	5.81291	6.00165	4.75072	4.42591	5.4478	5.43845	5.36905	5.50636	5.07765	5.28623	6.85457	6.86203
GFPT1	GFPT1:glutamine-fructose-6-phosphate transaminase 1	10.0518	10.1037	10.7258	11.222	9.46932	9.83227	10.046	10.0608	9.62534	9.6249	9.38175	9.30604	10.8307	10.438
TNFRSF10C	TNFRSF10C:tumor necrosis factor receptor superfamily, member 10c, decoy without an intracellular domain	6.42802	6.08881	5.8363	6.14746	6.27528	5.77592	6.44494	6.19393	6.05448	5.90268	6.33271	6.44552	6.28058	6.53295
TNFRSF10B	TNFRSF10B:tumor necrosis factor receptor superfamily, member 10b	4.30566	3.87919	4.22803	4.18293	5.1865	6.20986	5.82674	6.44397	7.44337	7.07092	7.17593	7.68025	6.12219	6.15691
BCDIN3D	na	6.76892	6.74204	6.80149	6.91518	7.20794	7.43938	6.91292	6.66452	6.18792	6.21986	5.83963	6.31059	6.72374	6.65002
TNFRSF10A	TNFRSF10A:tumor necrosis factor receptor superfamily, member 10a	6.50723	6.76721	6.62685	7.02205	5.41534	5.7837	6.46739	6.27683	8.34014	8.43238	8.48906	9.17084	7.4296	7.78118
KY	KY:kyphoscoliosis peptidase	4.25693	3.99685	4.25964	3.93116	3.92464	4.06703	4.08765	4.74374	4.35732	4.13913	3.98823	3.90667	4.36291	4.04505
TNFRSF10D	TNFRSF10D:tumor necrosis factor receptor superfamily, member 10d, decoy with truncated death domain	3.89159	4.68717	3.99411	3.97028	5.4245	5.19332	4.70793	4.38763	7.13732	6.71497	7.3024	7.80908	6.73143	6.44085
ZC3HC1	ZC3HC1:zinc finger, C3HC-type containing 1	6.76849	7.28592	6.62953	6.76106	7.90108	7.86566	7.24876	7.15695	7.32572	7.57026	7.5198	7.50263	7.4035	6.86171
TFCP2	TFCP2:transcription factor CP2	7.56412	7.89078	7.77314	8.05166	8.41166	8.21424	7.77508	7.37526	8.03442	8.1086	8.19927	8.14696	7.89065	8.01851
FBXL8 /// HSF4	na	8.83586	8.4727	8.77713	8.64777	8.15935	7.80675	8.13838	8.29399	7.6025	7.51217	8.05733	7.91192	8.214	7.73926
AAK1	AAK1:AP2 associated kinase 1	7.60955	7.78922	7.50481	7.46283	8.08472	8.43969	8.57729	8.49564	9.03524	9.08111	9.5996	9.74075	9.86555	10.0717
MDM2	MDM2:Mdm2, transformed 3T3 cell double minute 2, p53 binding protein (mouse)	8.88346	8.83124	8.31974	8.79732	8.34335	8.25132	7.64356	7.65001	8.57828	8.73876	8.61826	8.68541	8.47308	9.01024
NPHP3-ACAD11	na	7.07671	7.14303	7.11788	7.06358	6.00796	6.21881	6.71178	5.96455	7.9798	7.48448	7.12107	7.27872	6.86553	6.14528
HLA-DRA	HLA-DRA:major histocompatibility complex, class II, DR alpha	3.14358	3.2928	3.54646	3.82215	3.32859	3.15003	3.43188	3.3602	2.96823	3.1644	3.6005	3.24902	8.0289	7.91226
MDM4	MDM4:Mdm4, transformed 3T3 cell double minute 4, p53 binding protein (mouse)	8.69579	8.46166	9.00261	9.11713	10.0164	9.78003	10.6319	10.4428	8.79654	8.52666	7.89495	7.75375	8.40163	7.91689
MYD88	MYD88:myeloid differentiation primary response gene (88)	7.40781	7.37621	6.87251	7.21474	4.11306	4.19898	4.26035	4.21526	8.74111	8.98254	4.58246	4.65396	9.06481	9.87696
MDM1	MDM1:Mdm4, transformed 3T3 cell double minute 1, p53 binding protein (mouse)	7.30107	6.7367	6.76905	6.62416	6.0435	6.29076	5.97683	5.62509	6.35177	6.02047	6.23111	6.31681	5.76237	5.95311
DRAXIN	na	6.48322	6.03434	5.82504	5.99616	5.50073	5.65981	6.36557	6.80504	5.19188	5.24379	5.3853	5.38158	5.31407	5.4061
ST6GALNAC1	ST6GALNAC1:ST6 (alpha-N-acetyl-neuraminyl-2,3-beta-galactosyl-1,3)-N-acetylgalactosaminide alpha-2,6-sialyltransferase 1	6.31959	6.71538	6.70971	6.79049	6.43476	6.49833	7.20491	7.42471	7.09583	6.96485	6.42731	6.6806	6.88836	6.62218
ST6GALNAC2	ST6GALNAC2:ST6 (alpha-N-acetyl-neuraminyl-2,3-beta-galactosyl-1,3)-N-acetylgalactosaminide alpha-2,6-sialyltransferase 2	7.49708	7.35204	7.76331	7.46369	4.98525	5.28908	5.13974	5.84109	4.72214	5.27238	5.0325	5.04791	8.15374	7.48447
SH2D4A	SH2D4A:SH2 domain containing 4A	5.84435	6.44208	5.32612	5.40708	4.02498	4.75129	4.96223	4.41428	6.2313	6.6627	8.45833	7.73461	8.13504	8.76647
SH2D4B	SH2D4B:SH2 domain containing 4B	3.84436	4.50014	4.23498	4.5798	4.06159	4.25553	4.83982	4.72717	4.42816	4.34347	4.63028	4.14509	4.49417	4.32518
ATRAID	na	10.7526	10.8339	10.8434	10.9136	10.6729	10.584	9.97906	9.76056	10.5606	10.8252	10.2757	10.3198	10.987	10.6857
MRPL4	MRPL4:mitochondrial ribosomal protein L4	6.94117	6.74445	6.89497	6.80456	7.0181	7.33768	6.09245	6.53014	6.92523	7.05622	7.20072	7.27897	6.97653	6.88974
MRPL3	MRPL3:mitochondrial ribosomal protein L3	10.4673	10.7305	10.0807	9.62389	9.87042	9.91759	9.94837	9.8898	10.0425	10.059	10.5087	10.4647	9.6022	9.88832
MRPL2	MRPL2:mitochondrial ribosomal protein L2	8.57596	8.39301	8.48307	8.45495	9.33144	8.8831	7.93955	7.68433	8.1803	8.41493	8.62939	8.94715	8.46515	8.37133
MRPL1	MRPL1:mitochondrial ribosomal protein L1	7.14079	7.05055	7.03099	6.43549	8.31416	8.31564	7.33684	7.06003	7.5028	7.81512	8.20238	8.39751	7.204	7.49149
MB	MB:myoglobin	5.87307	5.766	5.89204	5.99512	5.84972	6.14677	5.96043	6.66231	5.63937	5.41954	5.39505	5.4497	7.22043	6.62507
DSE	na	7.0257	6.30925	6.73112	7.05961	5.74258	7.21658	4.60118	4.82844	7.6085	7.74142	7.74569	8.41804	8.54501	8.2998
MIR1-1HG /// MIR133A	na	6.29723	6.32083	6.42087	6.14089	6.31257	6.29053	6.12972	6.95688	6.24939	6.3129	6.20169	6.05653	6.31466	6.20343
DGCR8	DGCR8:DiGeorge syndrome critical region gene 8	8.03192	7.71733	7.90643	7.83863	7.37324	7.32221	7.2169	7.76569	7.32994	7.49143	7.26325	7.42767	7.2743	7.25792
MRPL9	MRPL9:mitochondrial ribosomal protein L9	9.71122	9.58388	9.58826	9.79514	10.1243	10.1929	9.27111	9.25146	9.29603	9.48318	9.74476	9.92219	9.63699	9.68282
DGCR6	DGCR6:DiGeorge syndrome critical region gene 6	7.44424	7.22731	7.2559	7.55051	7.01761	6.78419	6.88374	6.69758	7.01663	7.10415	6.86771	7.11512	7.1717	7.18868
ADRBK2 /// YES1P1	na	7.34057	7.57358	7.29639	7.69347	7.9894	7.68696	7.78315	7.67225	6.7934	6.6934	6.99032	6.78801	6.8786	7.14852
SPG11	SPG11:spastic paraplegia 11 (autosomal recessive)	7.38209	7.39565	7.33432	7.6842	6.93977	7.22845	7.0331	7.09451	7.27911	7.24589	7.42666	6.91783	7.10185	7.16551
SLFN12L	na	3.03897	3.09517	3.03407	3.34374	3.21684	3.81736	3.07196	3.72101	3.67246	3.92256	3.50736	4.04621	3.87254	3.91913
EID2B	na	6.31106	6.26874	6.19985	6.20897	6.08298	6.01963	6.09583	6.40585	5.87815	5.64339	6.29195	5.67798	5.89094	5.60721
DSP	DSP:desmoplakin	9.43084	9.31265	9.26777	9.42217	4.13101	4.43861	7.18391	6.79718	4.80758	5.0961	5.61574	5.79539	10.7607	10.4878
PTCRA	PTCRA:pre T-cell antigen receptor alpha	5.88194	6.12266	6.25747	6.4054	6.08667	6.06977	5.7799	6.32626	5.84173	5.96528	6.16635	6.07488	6.24567	6.43069
EMX1	EMX1:empty spiracles homolog 1 (Drosophila)	6.31696	6.42685	6.31865	6.32683	5.2131	5.78889	5.68447	6.5559	5.62343	5.66279	5.47482	5.63676	5.70628	5.59087
EMX2	EMX2:empty spiracles homolog 2 (Drosophila)	3.98212	3.60151	3.96511	3.88159	3.40745	3.45467	3.43798	4.08049	3.64419	3.48237	3.73104	3.57778	4.13586	3.67661
DST	DST:dystonin	10.1257	10.573	10.4595	10.4885	11.1205	10.9452	11.4169	11.4639	11.0267	10.9609	10.9343	11.1949	10.4731	10.5046
SH2D3A	SH2D3A:SH2 domain containing 3A	5.12132	5.11767	5.58402	5.28488	4.28365	4.86662	4.91925	5.6136	4.65322	4.52993	4.64511	4.22267	5.7075	5.79082
SH2D3C	SH2D3C:SH2 domain containing 3C	8.45462	8.44005	8.08531	8.16021	6.26901	6.0377	7.08964	6.59719	5.97411	6.1286	5.75946	6.39603	5.99695	5.93026
VPS37C	VPS37C:vacuolar protein sorting 37 homolog C (S. cerevisiae)	7.25195	6.8751	6.93173	7.0838	7.42412	7.08212	6.78309	6.26211	7.12222	7.30388	6.7998	6.82507	6.50353	7.147
VPS37D	VPS37D:vacuolar protein sorting 37 homolog D (S. cerevisiae)	6.73618	6.81921	6.74541	6.97383	6.75162	6.69828	7.05491	6.80628	6.59112	6.02909	6.41315	6.67016	6.91527	6.98864
VPS37A	VPS37A:vacuolar protein sorting 37 homolog A (S. cerevisiae)	7.59878	8.0155	7.23328	7.36126	7.54517	7.59482	7.6067	7.78734	7.00577	6.97245	7.7041	7.54711	7.02839	7.02981
RAD23A	RAD23A:RAD23 homolog A (S. cerevisiae)	10.0136	9.81481	9.76324	9.68762	10.4189	10.4445	9.9516	10.1103	10.1025	10.2544	9.87404	10.0531	10.2321	10.2807
VPS37B	VPS37B:vacuolar protein sorting 37 homolog B (S. cerevisiae)	6.55109	6.82702	6.17855	6.79246	7.54853	7.57755	7.09106	7.12763	6.49036	7.06892	7.23036	7.1918	7.69359	7.68751
RAD23B	RAD23B:RAD23 homolog B (S. cerevisiae)	11.3653	11.4508	11.1918	11.1345	11.2496	11.3052	11.1699	11.0612	11.5316	11.7298	11.3456	11.4041	11.2281	11.3424
CYP2A7	CYP2A7:cytochrome P450, family 2, subfamily A, polypeptide 7	3.77318	3.41243	3.68962	3.79011	3.77907	3.24358	3.91295	4.086	3.10323	3.45718	3.10594	3.22812	3.24019	4.05163
CYP2A6	CYP2A6:cytochrome P450, family 2, subfamily A, polypeptide 6	3.55666	3.54427	3.35216	3.48137	3.51048	3.66827	3.7243	3.77912	3.50929	3.91484	3.68637	3.58072	3.76112	3.35256
IL1RAPL2	IL1RAPL2:interleukin 1 receptor accessory protein-like 2	3.64333	2.98931	3.53633	3.95236	3.45922	4.02809	3.24504	3.37669	3.60039	3.74662	3.91007	3.63106	3.63583	3.45739
IL1RAPL1	IL1RAPL1:interleukin 1 receptor accessory protein-like 1	3.33169	3.18631	3.35382	3.43491	4.38429	3.74655	3.52977	3.24869	7.36627	4.79398	3.82845	3.8467	3.45513	3.51952
ST6GALNAC3	ST6GALNAC3:ST6 (alpha-N-acetyl-neuraminyl-2,3-beta-galactosyl-1,3)-N-acetylgalactosaminide alpha-2,6-sialyltransferase 3	7.02742	6.90483	6.3268	6.41125	8.40342	8.07011	6.44236	6.66714	6.73538	6.38257	6.54276	6.74106	4.32686	5.67314
BDP1	BDP1:B double prime 1, subunit of RNA polymerase III transcription initiation factor IIIB	7.67392	7.95338	7.62706	8.08612	7.78962	7.51474	7.99338	7.64614	8.78654	8.47208	8.12014	8.22523	7.44307	7.49957
DTL	DTL:denticleless homolog (Drosophila)	10.0513	9.79478	9.87212	9.60579	9.82543	10.0253	9.44244	9.38548	9.01085	9.43857	9.74482	9.58538	9.29252	9.70557
ST6GALNAC4	ST6GALNAC4:ST6 (alpha-N-acetyl-neuraminyl-2,3-beta-galactosyl-1,3)-N-acetylgalactosaminide alpha-2,6-sialyltransferase 4	6.47608	6.9308	6.69764	7.0299	6.09406	6.38704	5.53116	6.28003	6.5518	7.43239	6.71414	7.04974	6.63883	6.15753
ST6GALNAC5	ST6GALNAC5:ST6 (alpha-N-acetyl-neuraminyl-2,3-beta-galactosyl-1,3)-N-acetylgalactosaminide alpha-2,6-sialyltransferase 5	6.04555	6.05894	6.6308	5.89869	5.25772	5.7182	7.86155	7.70554	5.6602	5.30452	4.84556	5.08456	5.92977	6.72488
ST6GALNAC6	ST6GALNAC6:ST6 (alpha-N-acetyl-neuraminyl-2,3-beta-galactosyl-1,3)-N-acetylgalactosaminide alpha-2,6-sialyltransferase 6	8.07352	8.08465	8.36812	8.392	7.21151	7.7563	7.65454	7.69378	7.92024	8.1863	7.62237	8.12939	8.09367	7.49082
LRWD1 /// MIR5090 //	na	8.21632	8.30299	7.99361	8.32132	9.21747	9.16032	8.29889	8.29428	8.56296	8.46727	9.0863	9.04445	7.85001	8.16424
RNFT2	na	7.7866	7.67377	7.42964	7.64856	8.13904	8.58316	8.37806	8.04443	7.84435	7.726	7.41844	7.09263	5.71758	6.32117
SLC47A2	na	4.87786	5.46375	4.86256	5.25817	4.67303	4.85956	5.57116	5.46758	5.16453	4.51984	4.6996	5.16972	4.81195	5.19215
COL15A1	COL15A1:collagen, type XV, alpha 1	6.45575	6.44117	6.39975	6.41454	6.09172	6.26673	6.45355	6.65806	6.40143	6.3611	6.29901	6.1882	6.40147	6.00193
SLC47A1	na	7.83304	7.60869	8.85862	9.18727	6.36593	6.20632	5.79023	5.16478	6.71134	7.67808	6.78715	6.0241	5.73378	6.60752
HSD17B14	na	4.88733	4.82691	5.47127	6.10292	5.19615	5.29639	5.69029	5.64477	5.91472	5.93094	4.96025	5.61144	6.52382	5.49158
HSD17B13	HSD17B13:hydroxysteroid (17-beta) dehydrogenase 13	3.50293	3.54373	4.40257	5.70794	3.67231	3.98299	3.94333	3.92034	3.72554	3.50633	4.18284	3.87902	3.69311	3.89653
HSD17B12	HSD17B12:hydroxysteroid (17-beta) dehydrogenase 12	10.0132	10.0965	10.2616	10.3233	9.72149	9.76891	9.30286	9.16329	10.2741	10.1763	9.53512	9.22379	10.3572	9.90575
HSD17B11	na	7.48177	7.9896	6.94559	7.41215	9.50398	9.71785	10.388	10.46	10.6335	10.4583	10.6664	10.0961	9.72028	9.24476
HSD17B10	na	8.40603	8.68579	7.93786	8.0846	9.73496	9.75434	8.2104	8.01756	8.17498	8.15409	8.6014	8.84238	8.06938	8.55307
RNFT1	na	6.39932	6.49341	6.32186	6.83996	7.12154	7.29525	7.55903	6.95127	7.50026	7.21337	8.59921	8.25091	6.6604	7.36091
CECR1	CECR1:cat eye syndrome chromosome region, candidate 1	3.89833	3.87801	3.84559	2.78283	5.86098	6.42326	6.56735	6.22233	3.99072	3.90355	3.48845	3.69937	3.95654	3.64871
CECR2	CECR2:cat eye syndrome chromosome region, candidate 2	8.6496	8.33982	8.60631	8.68733	8.46124	8.37004	8.40238	8.53831	4.10208	4.24556	4.22792	4.26492	4.31326	4.32149
PTPRZ1	PTPRZ1:protein tyrosine phosphatase, receptor-type, Z polypeptide 1	2.85663	2.97998	3.09105	3.33904	4.00745	3.52453	3.43015	3.50682	3.348	2.82192	5.08991	5.0618	3.22696	4.3206
SLITRK2	SLITRK2:SLIT and NTRK-like family, member 2	3.41226	3.36661	2.99498	3.39945	3.27659	3.28138	3.37157	3.22744	3.6093	3.64857	3.23248	3.60515	3.15535	3.20993
CECR5	CECR5:cat eye syndrome chromosome region, candidate 5	7.29682	6.93091	7.23638	7.37233	7.69836	7.3956	7.27549	7.06688	5.88388	6.43043	6.60201	6.87706	6.09283	6.68714
SLITRK1	SLITRK1:SLIT and NTRK-like family, member 1	5.00998	5.06132	4.96954	4.8211	4.83812	5.21792	5.2306	5.27229	5.01345	4.66222	4.84999	4.39461	5.15308	4.67544
CECR6	CECR6:cat eye syndrome chromosome region, candidate 6	6.4109	6.25079	6.54766	6.47562	5.14864	5.51038	6.13886	6.46041	4.73423	4.89594	4.78051	5.06552	5.05403	4.99739
SLITRK4	SLITRK4:SLIT and NTRK-like family, member 4	3.36937	3.22057	3.06444	2.83632	3.04971	3.09305	5.61513	5.62261	3.29925	3.64481	3.481	3.15139	3.31574	3.07042
SLITRK3	SLITRK3:SLIT and NTRK-like family, member 3	2.80561	3.13965	3.1682	3.08123	2.85002	3.00452	3.04393	3.02498	2.99797	2.77164	2.93101	2.76478	2.74268	2.62508
SLITRK6	SLITRK6:SLIT and NTRK-like family, member 6	3.27586	3.466	3.2326	3.50119	3.93121	3.69263	5.37076	4.50043	3.75829	3.41584	3.21916	3.0492	9.8425	8.46947
SLITRK5	SLITRK5:SLIT and NTRK-like family, member 5	4.16715	4.42891	3.77095	4.96246	6.17951	6.90822	7.15228	7.18847	4.74166	5.29608	5.78723	4.98976	4.28033	4.89919
AAMP	AAMP:angio-associated, migratory cell protein	7.37108	7.44774	7.02388	7.61036	7.41958	7.75133	7.28806	6.71557	7.36998	7.39818	7.32769	7.62455	7.45684	7.48974
LINGO2	na	6.20278	5.74858	6.18557	6.57954	4.02603	3.61983	3.66404	4.34204	3.65541	3.64063	4.2337	4.04493	4.30904	3.70408
LINGO1	na	8.35769	8.44221	8.60287	8.36644	8.00777	8.28613	8.61162	8.54619	8.06199	7.72518	8.02054	7.77734	8.07758	8.17917
LINGO4	na	4.75827	5.03857	5.82339	5.53523	4.68201	5.19389	5.22126	5.27818	4.4431	5.1004	4.39861	4.66519	5.17508	4.38561
DUT	DUT:dUTP pyrophosphatase	9.84033	9.75611	9.51276	9.26493	9.15486	9.09001	8.88247	8.89444	8.48324	8.90255	9.54025	9.57147	9.44321	9.66584
LINGO3	na	5.96712	6.26097	6.1384	6.10262	6.13621	5.93157	6.20313	6.94534	6.10963	5.6139	5.99104	5.69578	6.14865	5.58582
BAIAP2	BAIAP2:BAI1-associated protein 2	7.9089	7.68635	8.1892	8.20324	7.92105	8.23171	8.06972	7.89044	7.37214	8.31073	7.30395	7.78912	8.30872	8.93797
ENPP2 /// CYCSP23	na	3.13035	3.02865	3.07422	3.24828	3.33521	3.08986	4.03583	3.54116	2.85004	3.04211	2.86486	3.10653	2.95302	2.8324
BAIAP3	BAIAP3:BAI1-associated protein 3	6.427	6.34162	6.55641	6.09868	6.6343	6.31551	6.39774	6.4813	6.42341	5.89505	6.25081	6.31498	6.48526	6.47957
PC	PC:pyruvate carboxylase	6.74158	6.85337	6.99167	6.96617	6.72382	7.02151	7.27873	7.32955	6.69134	6.80791	6.53836	6.61312	7.68605	7.29571
VIPAS39	na	9.24989	9.1293	9.44498	9.57707	8.28616	8.36697	7.99668	8.19736	8.72996	8.97305	8.98774	9.47259	9.12635	9.05067
NFATC2IP /// MIR4517	na	8.53284	8.21086	8.19647	7.99403	8.09772	8.05026	7.53521	7.1635	8.43715	8.76076	7.74335	7.91673	7.25353	8.02882
PABPC1L	na	7.89835	7.64131	7.88642	8.04182	7.74445	7.55971	7.70427	8.63214	7.94076	7.74054	8.08719	8.16995	7.91288	7.69905
MDGA2	na	2.80734	2.61437	3.06359	3.02948	2.91494	3.33377	3.77845	3.74919	3.02874	3.4144	3.03823	2.89907	3.05421	3.23504
MDGA1	MDGA1:MAM domain containing glycosylphosphatidylinositol anchor 1	5.74059	5.74242	6.05031	6.081	5.57573	5.6276	5.54196	5.62662	5.54562	5.31546	4.91514	5.28482	5.83477	5.09232
SPG21	SPG21:spastic paraplegia 21, maspardin (autosomal recessive, Mast syndrome)	8.6063	8.62987	7.86673	8.28606	8.41311	8.29328	7.61777	7.68432	8.88451	8.89601	8.50347	8.57288	8.74047	8.59027
SPG20	SPG20:spastic paraplegia 20, spartin (Troyer syndrome)	5.90483	6.58956	6.08945	6.16769	4.91107	5.1223	4.80045	4.43966	8.98747	9.0622	8.5053	8.32119	8.02734	7.75652
RTCA	na	8.27992	8.28182	8.28384	7.92551	8.65054	8.90035	8.69957	8.22478	8.21298	8.05177	8.7768	8.73822	8.22029	8.1932
RGSL1	RGSL1:regulator of G-protein signalling like 1	3.11285	3.80463	2.99512	3.19697	2.778	2.871	3.1643	3.39889	3.66549	2.82737	3.7184	3.37572	3.12622	2.93347
RTCB	na	9.42736	9.77583	9.32459	9.31199	9.615	9.44782	8.5742	8.27447	9.20943	9.04516	8.83051	8.74494	9.43902	9.77452
TXNDC11	TXNDC11:thioredoxin domain containing 11	7.7766	8.56763	7.97743	7.92975	8.50787	8.64653	7.85734	7.07281	7.8233	7.77807	8.0956	7.96873	9.52404	9.74323
UBE2L6	UBE2L6:ubiquitin-conjugating enzyme E2L 6	9.11292	9.23572	8.97388	9.06978	8.8547	8.88304	9.38609	8.88657	9.83318	9.39323	7.30994	7.67178	11.2599	11.4867
TXNDC15	na	7.79413	7.68767	7.74495	8.1816	8.775	8.37129	8.20669	8.10072	8.89009	8.80682	8.75235	8.85719	9.32208	9.13736
TXNDC16	na	9.42743	9.15973	8.72556	8.48467	5.79141	5.67758	6.76746	7.39088	5.35529	5.70508	5.47231	5.06075	6.03689	5.70638
TXNDC17	na	7.28841	7.4593	7.10603	7.35224	7.85158	8.02122	6.97718	7.56904	7.80159	7.95731	7.97705	7.40071	8.00077	8.08852
UBE2L3	UBE2L3:ubiquitin-conjugating enzyme E2L 3	10.5936	10.5999	10.1785	10.4167	10.7826	10.812	9.7816	9.59364	10.3037	10.689	10.8282	11.0956	10.6984	10.9382
KDM1A /// MIR3115 //	na	11.4884	11.3475	11.2737	11.0474	10.8903	10.9826	10.7107	10.725	9.83095	9.72403	10.0008	9.85837	9.61975	9.51342
DEFA3 /// DEFA1	na	4.98125	4.88601	5.1512	5.4993	5.45759	5.03469	5.19692	5.19706	4.89779	5.04438	4.72474	5.04042	5.36542	4.74186
SLC34A3	SLC34A3:solute carrier family 34 (sodium phosphate), member 3	4.81634	4.80197	4.90969	4.75062	4.94777	4.8212	4.84324	5.24644	4.76411	4.43332	4.441	4.4039	5.39973	4.90876
SLC34A2	SLC34A2:solute carrier family 34 (sodium phosphate), member 2	3.57322	3.63689	3.68546	3.41182	3.53115	3.46523	3.40601	3.65565	3.90396	4.07752	3.4443	3.48112	3.81846	3.67698
ENTPD1	ENTPD1:ectonucleoside triphosphate diphosphohydrolase 1	3.61951	3.74951	3.94258	3.85108	3.79714	3.62783	3.96028	3.79794	3.65056	3.65914	3.70602	3.4528	3.91165	3.72695
ENTPD2	ENTPD2:ectonucleoside triphosphate diphosphohydrolase 2	6.36937	6.47193	7.03629	7.20308	5.48342	5.55781	5.87936	6.1074	5.64416	5.63383	5.58986	5.69225	5.56513	5.77746
ENTPD3	ENTPD3:ectonucleoside triphosphate diphosphohydrolase 3	4.58023	4.2068	4.44012	4.28601	4.505	4.586	4.37908	4.69984	4.2915	3.93748	4.77599	4.53472	4.25883	4.67684
SLC34A1	SLC34A1:solute carrier family 34 (sodium phosphate), member 1	6.30635	6.13744	5.97362	5.83225	6.36914	5.77197	5.89384	5.97909	5.85685	5.50586	6.06033	5.74476	5.85478	6.0256
ENTPD5	ENTPD5:ectonucleoside triphosphate diphosphohydrolase 5	4.91949	4.33013	4.56106	4.55946	4.19107	4.4739	4.46567	4.4609	5.09652	4.92241	5.34951	5.25371	4.27199	5.74245
ENTPD6	ENTPD6:ectonucleoside triphosphate diphosphohydrolase 6 (putative function)	8.14878	8.18927	7.95327	8.40753	7.44154	7.85104	7.79492	7.66556	8.20662	8.28103	7.12019	7.64208	7.8231	8.3833
ENTPD7	ENTPD7:ectonucleoside triphosphate diphosphohydrolase 7	7.80511	8.28984	6.77801	7.62368	8.17701	8.57632	7.44907	7.46215	7.16296	7.59398	7.89982	8.51509	8.02555	8.32348
ENTPD8	ENTPD8:ectonucleoside triphosphate diphosphohydrolase 8	5.00671	4.77848	5.07087	5.26363	4.95024	4.58728	5.11973	5.3675	4.29896	4.86222	4.83986	4.76767	5.2624	4.78828
TIMD4	TIMD4:T-cell immunoglobulin and mucin domain containing 4	3.01539	3.20805	3.4928	3.52998	3.4614	3.10893	3.48956	4.26957	3.15042	3.62389	3.10466	3.25831	3.02896	3.61605
VWA5B2	na	7.65069	7.05642	7.39652	7.37274	5.12698	5.34356	5.58647	5.45323	4.7669	4.74586	5.16741	4.99221	5.52955	5.10973
VWA5B1	na	5.34626	5.66777	6.13287	5.74225	4.84692	5.23135	4.93977	5.79185	4.49456	4.01401	4.27743	4.79611	5.16341	5.05103
ASRGL1	ASRGL1:asparaginase like 1	7.93993	7.8789	7.76902	7.85719	7.56752	7.62178	7.69891	8.18181	6.73072	7.32992	6.58562	6.46093	6.91421	6.73506
MDS2	MDS2:myelodysplastic syndrome 2 translocation associated	5.28941	5.0122	5.39494	5.08124	4.80139	4.87808	4.99262	5.22472	5.37437	5.22346	4.92337	4.93842	4.77533	4.67019
DXO	na	6.44816	6.66721	7.55558	7.07253	7.36261	7.2659	7.06235	7.57874	6.61956	6.75616	7.35014	7.36556	6.51587	6.52313
LAP3	LAP3:leucine aminopeptidase 3	8.92423	8.91188	8.9751	8.75972	10.3357	10.4677	9.96904	9.61332	10.1747	10.2838	11.1491	11.1737	10.0583	11.1046
EPHA10	EPHA10:EPH receptor A10	6.15108	5.81828	6.57789	6.42502	5.09777	5.54974	6.07932	6.21009	5.26751	5.27641	4.77857	4.51562	5.31241	4.71375
MST1R	MST1R:macrophage stimulating 1 receptor (c-met-related tyrosine kinase)	5.94028	5.53025	5.66742	5.15395	5.34196	5.69495	6.14703	6.20242	6.2199	6.76618	5.66734	5.69303	8.18984	8.27698
RTF1	RTF1:Rtf1, Paf1/RNA polymerase II complex component, homolog (S. cerevisiae)	9.86116	9.87719	9.67022	9.817	9.53136	9.72301	9.26227	9.2205	9.53379	9.60587	10.0364	9.85435	10.0511	9.86334
UBE2J2	UBE2J2:ubiquitin-conjugating enzyme E2, J2 (UBC6 homolog, yeast)	7.65477	7.71728	7.42956	8.22093	8.57485	8.36453	7.16765	7.30872	7.37404	7.50873	7.79459	8.24303	6.66929	6.79009
AARD	na	6.00322	6.14492	6.11292	5.81244	6.25259	5.92955	6.70528	6.2712	5.94481	5.88678	5.90172	5.80203	6.09331	6.53585
MST1L	na	4.80622	4.54447	4.32235	4.87989	4.37589	4.75076	4.7015	5.10327	4.90748	5.37379	4.69149	5.11169	4.66794	4.76433
OSGEP	OSGEP:O-sialoglycoprotein endopeptidase	8.57053	8.42449	8.52614	8.741	7.57253	7.43372	6.53004	7.16177	7.60488	7.7897	6.48647	7.01737	5.67647	5.92303
UBE2J1	UBE2J1:ubiquitin-conjugating enzyme E2, J1 (UBC6 homolog, yeast)	8.19892	7.94831	7.76083	8.25618	8.77507	8.75691	9.24191	8.96519	9.16733	9.67008	9.75318	9.90203	8.51815	8.93775
SPATA5L1	SPATA5L1:spermatogenesis associated 5-like 1	9.47011	9.16407	8.70078	8.68846	8.82403	8.79978	8.32908	8.00933	7.57695	7.91159	8.85562	8.64045	8.00519	7.90802
LARS	LARS:leucyl-tRNA synthetase	8.68351	8.35688	9.24458	9.21192	10.5102	9.86226	9.7954	9.7318	9.9238	9.784	10.1767	10.1932	9.76335	9.41482
SI	SI:sucrase-isomaltase (alpha-glucosidase)	3.1741	2.93228	3.06068	3.01294	2.86562	2.92724	2.97512	2.89307	3.18641	2.93683	3.04099	3.48776	3.09936	3.04545
SWI5	na	5.53634	6.33233	5.70987	6.18613	6.66995	6.70295	5.23143	5.74942	7.05862	7.2698	6.70614	6.63542	6.58847	6.73771
DYM	DYM:dymeclin	8.84839	8.58099	8.61081	8.86097	8.44583	8.36335	9.09986	8.8125	7.73432	7.99224	8.14066	8.36177	7.42363	7.90388
AAR2	na	9.77142	9.65575	9.56643	10.1254	9.24825	9.30997	9.18087	9.07216	10.0798	10.3829	9.08317	9.08517	9.50539	9.6506
WAPL	na	8.15643	8.11903	7.75139	7.5148	8.18957	8.00898	7.72815	7.53528	8.17692	8.23658	8.15026	8.29431	8.04976	8.16062
TM4SF19-TCTEX1D2	na	4.71519	5.1353	4.78833	4.81027	3.85036	4.09158	4.55781	4.74384	5.27875	5.82864	4.58196	4.30525	6.58524	6.60765
TG	TG:thyroglobulin	3.17987	3.12625	3.61257	3.06796	3.39632	2.70517	3.26921	3.24322	3.32743	3.12999	3.05429	3.19166	3.22495	3.34525
TH	TH:tyrosine hydroxylase	6.31717	6.06917	6.10055	5.94182	6.0965	6.28556	6.55462	7.00442	6.37289	6.003	6.21449	6.26845	6.79637	6.93926
LINGO1-AS1	na	4.51617	3.8516	4.09505	4.37642	4.31747	3.62847	3.92388	4.47782	3.89894	4.01651	3.43566	3.92353	3.94932	3.49457
TMBIM1 /// MIR6513 /	na	7.58221	7.41062	7.3637	7.46625	7.4722	7.71618	7.88916	8.46589	8.39491	8.24638	8.05028	7.93933	8.61122	8.54501
AARS	AARS:alanyl-tRNA synthetase	10.1811	10.3837	11.1563	11.3691	10.4628	10.5908	10.5427	10.4967	10.1809	10.1063	10.4298	9.91247	11.1583	10.7994
PCSK2	PCSK2:proprotein convertase subtilisin/kexin type 2	8.54114	8.75042	7.67114	8.06278	8.09706	7.32914	9.27886	9.57207	3.2831	4.32256	3.88565	3.54107	4.0859	3.91028
PCSK1	PCSK1:proprotein convertase subtilisin/kexin type 1	5.3616	8.23132	5.31754	5.992	4.17585	4.91376	5.0879	4.38109	3.90875	4.09655	3.62379	3.61826	3.82737	3.3288
TNFRSF13B	TNFRSF13B:tumor necrosis factor receptor superfamily, member 13B	6.07137	6.44081	6.60125	5.99958	6.20472	5.97116	6.85706	6.44215	5.91141	5.9757	6.22324	6.05003	6.3662	6.27073
SLC7A14	SLC7A14:solute carrier family 7 (cationic amino acid transporter, y+ system), member 14	10.1667	9.84531	9.63593	9.61337	4.13161	4.49385	5.06589	4.53424	4.00121	3.47161	3.68052	3.60081	4.01768	4.22573
PCSK9	PCSK9:proprotein convertase subtilisin/kexin type 9	6.30696	6.22585	6.1458	6.4341	5.93598	6.21743	6.19723	6.14161	5.34966	5.70337	5.79311	5.88391	5.98868	6.26142
SLC7A13	SLC7A13:solute carrier family 7, (cationic amino acid transporter, y+ system) member 13	2.85499	3.03932	3.29203	3.08933	2.88354	2.92334	2.98026	2.83997	3.27164	3.03132	3.29149	3.76074	2.77828	2.97188
AATK	AATK:apoptosis-associated tyrosine kinase	6.4103	6.50852	6.67585	6.57833	6.43779	6.30614	6.94026	7.53782	6.47687	6.22839	6.52894	6.41235	6.65809	6.71276
SLC7A11	SLC7A11:solute carrier family 7, (cationic amino acid transporter, y+ system) member 11	6.26602	7.05617	8.83523	8.63852	9.32386	8.93324	9.29445	9.40148	8.63819	8.49612	8.26821	6.83749	8.86109	8.45861
WASL	WASL:Wiskott-Aldrich syndrome-like	10.5288	10.8487	10.6342	10.5621	10.6853	10.6107	9.98062	9.82939	10.4645	10.5053	10.6975	10.6362	10.0871	10.0603
PCSK7	PCSK7:proprotein convertase subtilisin/kexin type 7	7.57014	7.38553	7.94314	7.88587	7.5799	7.65733	7.67292	7.79641	7.35694	7.29799	7.45558	7.45082	7.49164	7.47449
PCSK6	PCSK6:proprotein convertase subtilisin/kexin type 6	7.46716	7.50733	8.15314	8.52285	5.7058	5.73324	7.06194	7.20911	5.69467	5.65058	6.39707	5.93818	6.25581	6.20269
AATF	AATF:apoptosis antagonizing transcription factor	10.3518	10.0839	10.0881	10.0423	10.0958	10.1433	9.70962	9.42564	10.4923	10.6345	9.83486	10.0073	9.69765	9.80003
IER3IP1	IER3IP1:immediate early response 3 interacting protein 1	7.00624	7.53361	6.90703	6.9883	7.76547	7.76547	7.41093	7.51241	7.2575	7.52386	7.43208	7.34146	7.13211	7.4331
SLC7A10	SLC7A10:solute carrier family 7, (neutral amino acid transporter, y+ system) member 10	6.53678	6.3626	6.81279	6.28743	6.47848	6.60303	6.92795	7.16205	6.54814	6.50918	6.36227	6.3654	6.82052	6.64437
PCSK5	PCSK5:proprotein convertase subtilisin/kexin type 5	3.35893	3.24395	3.63042	3.34018	4.54823	4.10785	4.26616	3.68974	3.48722	3.6027	3.58426	3.36603	4.70628	6.95187
CLYBL	CLYBL:citrate lyase beta like	6.63033	5.82956	7.70335	7.86519	6.58192	5.97439	6.84519	7.36022	7.03526	6.39147	6.37341	5.98117	4.65193	4.16716
PCSK4	PCSK4:proprotein convertase subtilisin/kexin type 4	7.28987	6.82586	7.21726	6.95509	6.20632	6.96463	7.00504	6.86141	6.98356	6.56333	6.59064	6.43123	6.88882	6.68209
GNGT1	GNGT1:guanine nucleotide binding protein (G protein), gamma transducing activity polypeptide 1	3.92439	3.28412	3.84642	4.27163	10.4537	9.50955	6.45083	7.08974	3.35651	3.35954	4.33599	3.57609	3.51915	3.50517
MYDGF	na	7.22773	7.86832	7.34822	7.47605	8.03674	7.91193	7.82789	7.74475	8.25356	8.36586	7.94846	8.19872	7.94555	7.83733
IMMP2L	IMMP2L:IMP2 inner mitochondrial membrane peptidase-like (S. cerevisiae)	7.70112	7.43995	7.18457	7.29898	8.69555	8.25497	8.1696	8.38604	7.52048	6.53521	7.34206	6.87792	5.94151	5.67933
GNGT2	GNGT2:guanine nucleotide binding protein (G protein), gamma transducing activity polypeptide 2	5.37919	5.35808	5.16368	5.5091	6.78151	7.13296	7.80963	8.22341	5.14247	5.65984	5.71691	5.21014	5.64806	5.50143
HYAL1	HYAL1:hyaluronoglucosaminidase 1	7.02503	6.69401	7.07852	6.41645	6.61793	6.60881	6.969	7.43004	6.71564	6.26983	6.80791	6.77924	7.27825	6.18977
HYAL2	HYAL2:hyaluronoglucosaminidase 2	6.83859	7.06642	6.85306	6.84006	7.11158	6.80688	7.23819	7.22228	6.86613	6.70936	6.95298	6.87618	7.26201	7.54657
HYAL3	HYAL3:hyaluronoglucosaminidase 3	5.39535	5.75722	5.21022	5.19238	4.77014	4.69568	4.98491	4.6769	5.15208	5.31493	5.25182	5.10716	4.90569	5.00985
ENC1	ENC1:ectodermal-neural cortex (with BTB-like domain)	7.42135	6.1775	6.67152	5.7343	8.8137	8.72635	9.89184	9.73868	9.66141	9.50154	8.04667	8.41998	7.70418	8.4634
HYAL4	HYAL4:hyaluronoglucosaminidase 4	3.19205	3.25047	2.88606	3.19279	3.48025	3.32278	3.54866	3.38548	3.30354	3.18744	3.40018	3.31953	3.28083	3.34947
FAM170B	na	5.25036	4.91196	5.23058	4.65818	4.41361	4.70214	4.42766	5.17253	4.98183	4.96456	4.64589	4.59648	4.98241	4.95517
FAM170A	na	3.91916	3.48433	4.18961	4.33365	4.30994	3.96029	4.41647	4.33351	4.37837	4.415	3.98487	4.19885	4.01189	3.81836
SSSCA1	SSSCA1:Sjogren's syndrome/scleroderma autoantigen 1	9.08464	9.33188	8.78067	8.93796	9.37625	9.053	7.67797	7.22131	9.5102	9.58275	9.06144	9.26466	8.84511	9.11078
L3HYPDH	na	7.25358	6.80501	7.95918	7.7244	6.52387	6.56572	7.08145	6.81641	8.1832	8.34994	7.67054	7.88516	6.90503	6.76194
AASS	AASS:aminoadipate-semialdehyde synthase	5.80144	5.44406	5.07616	5.50106	7.81679	8.04353	7.45298	7.24519	7.98609	7.85283	7.43645	7.54751	4.10392	3.95046
WARS	WARS:tryptophanyl-tRNA synthetase	10.2551	10.3661	11.043	11.0626	10.1143	9.8142	10.4463	10.2559	10.0853	10.086	10.6256	10.6969	10.5331	10.5969
TNFRSF12A	TNFRSF12A:tumor necrosis factor receptor superfamily, member 12A	8.82146	9.43483	9.22974	8.92161	8.60003	8.89675	8.7722	8.84269	10.9314	11.0208	10.6963	10.9185	10.8808	11.2805
SCAF8 /// TIAM2	na	8.70227	8.84203	8.85441	9.00987	8.92731	8.89031	8.97038	8.95976	8.88723	8.78439	8.96711	8.82763	8.47258	8.62464
MRPS2	MRPS2:mitochondrial ribosomal protein S2	10.9212	10.8	10.8077	11.026	10.6847	10.7632	9.93193	9.80083	10.2328	10.5676	10.7651	10.796	9.70709	10.2204
MRPS7	MRPS7:mitochondrial ribosomal protein S7	8.39691	8.42752	7.98181	8.12079	8.83463	8.88788	7.86796	7.61	8.52163	8.42363	8.91586	9.04529	8.77067	8.964
MRPS5	MRPS5:mitochondrial ribosomal protein S5	8.09733	8.254	8.14307	7.98335	8.9084	8.9036	8.22309	8.42153	8.71984	8.69839	8.70493	8.41253	8.32584	8.25579
ENAH	ENAH:enabled homolog (Drosophila)	10.9769	10.8622	10.7125	10.5437	11.3205	11.3951	11.4989	11.4965	9.45893	9.17848	10.0956	9.60238	10.6069	10.5586
LAT2	LAT2:linker for activation of T cells family, member 2	4.40519	4.80469	5.23099	5.04493	5.04906	4.65169	5.26291	5.71388	6.44502	8.51216	5.65028	6.01975	5.28631	5.94691
IMMP1L	IMMP1L:IMP1 inner mitochondrial membrane peptidase-like (S. cerevisiae)	7.02874	7.20712	6.6945	6.13166	5.60226	5.23146	4.75806	5.05568	5.17516	4.39416	5.40911	4.81998	5.41753	5.3247
MRPS9	MRPS9:mitochondrial ribosomal protein S9	9.07716	8.82107	8.9425	8.97035	8.29185	8.36751	8.24627	8.30176	8.72099	9.17849	8.8834	8.67739	7.29811	8.03924
ENAM	ENAM:enamelin	4.92559	5.59727	5.24345	6.03103	5.96	5.68857	4.54432	4.37028	4.73118	4.58725	4.9449	4.90327	4.58928	4.40478
C16ORF95 /// FBXO31	na	7.33902	6.9094	7.68158	7.91441	6.52986	6.54039	6.54267	6.40865	7.18455	6.85724	6.72603	6.68234	6.73318	6.46255
G2E3	na	6.76619	6.29555	5.5661	6.31634	5.79094	6.06179	5.55853	5.21984	6.41282	5.93325	5.4021	5.73445	4.39579	5.12549
TRAPPC4 /// MIR3656	na	8.45312	8.57447	8.25904	8.46128	9.61196	9.28931	8.24905	7.76121	8.95231	8.9779	8.65405	8.80592	8.23907	8.75886
PNCK	PNCK:pregnancy upregulated non-ubiquitously expressed CaM kinase	5.80801	5.37337	6.01356	5.36202	5.56038	6.00604	6.74051	6.80663	5.45687	5.59398	5.49732	5.45834	5.69876	5.54343
IGHMBP2	IGHMBP2:immunoglobulin mu binding protein 2	8.01243	8.18768	8.33407	8.42598	8.10075	8.15528	8.25072	8.21731	8.11653	8.18743	7.98154	8.05577	8.07289	7.94926
GREB1L	na	4.30916	4.29925	3.86781	3.8628	5.9869	6.17352	5.02286	5.04264	4.82726	4.98512	4.67028	4.81957	6.04891	5.85659
NEDD9	NEDD9:neural precursor cell expressed, developmentally down-regulated 9	4.38499	4.1768	3.54338	3.81715	4.65923	5.67203	4.06035	4.23302	4.71185	4.57835	4.25944	4.73806	5.09212	4.68278
FAAP24	na	6.83065	6.52985	6.99686	6.57348	6.84636	7.03819	6.54695	6.76671	7.04462	7.31763	7.92155	8.22087	8.09913	7.84765
CRIP2	CRIP2:cysteine-rich protein 2	7.99445	8.06467	7.92021	8.07389	6.99492	7.04616	6.85922	7.09029	6.66416	7.1633	8.6954	9.87826	9.44162	9.13279
CRIP3	CRIP3:cysteine-rich protein 3	5.45551	5.34053	5.68029	5.8658	5.02861	5.25009	5.45515	6.4063	5.16418	5.1289	5.52697	5.29166	5.4839	5.65305
CDY2B /// CDY2A	na	3.62671	3.3647	3.96739	3.86032	3.79719	3.53888	4.09824	4.44526	3.41115	3.77289	3.73563	4.01214	3.75963	3.59761
FAAP20	na	7.43813	7.28475	7.07236	7.49734	7.79078	8.02849	7.63439	7.83975	7.42131	7.68357	8.09778	8.07984	7.74054	7.41797
CRIP1	CRIP1:cysteine-rich protein 1 (intestinal)	6.78022	7.91816	6.82572	6.89541	5.0984	4.86629	5.20117	5.29112	5.28031	4.86547	6.43358	7.42106	6.6527	7.34006
ARVCF	ARVCF:armadillo repeat gene deletes in velocardiofacial syndrome	5.62555	5.55034	5.69393	5.82069	5.98844	5.71326	6.20262	6.1381	5.89984	5.21109	5.45696	5.22682	6.0036	5.78843
ALS2CL	ALS2CL:ALS2 C-terminal like	4.54592	4.38646	4.54948	4.5934	4.33217	4.172	4.64318	4.17305	4.85176	5.27065	4.40222	4.31765	5.42716	6.52031
PLEKHG4B	na	9.1951	8.76208	8.49259	7.87916	5.34792	5.24194	5.42933	5.33192	5.37042	5.3974	5.37914	5.11461	5.21461	5.80951
SCAND1	SCAND1:SCAN domain containing 1	7.35292	7.34033	7.27677	7.21972	6.79853	7.59785	7.19839	7.48809	7.45714	7.30071	7.34866	7.17152	7.41833	7.55243
NPDC1	NPDC1:neural proliferation, differentiation and control, 1	8.86208	8.47742	9.4341	9.55808	7.63757	7.93456	8.61728	8.5333	7.90757	8.1734	7.79855	8.01269	7.90518	8.22862
YIPF1	YIPF1:Yip1 domain family, member 1	6.7152	6.80445	6.25485	6.75038	7.04021	6.94781	6.75584	5.99475	7.34308	7.2544	7.27426	7.4596	6.99785	6.43967
YIPF2	YIPF2:Yip1 domain family, member 2	6.46998	6.03118	6.64206	6.88019	6.48218	6.1442	6.16919	7.21743	6.5433	6.71808	6.37033	6.41152	7.67934	7.24
YIPF3	YIPF3:Yip1 domain family, member 3	9.03419	9.04139	9.49314	9.49719	9.32393	8.93798	9.34867	9.33904	9.8015	10.1129	9.57008	9.84727	10.111	9.36738
YIPF4	YIPF4:Yip1 domain family, member 4	8.46928	8.65202	9.05009	8.91321	8.60132	8.49792	9.14685	9.23249	8.90615	8.76554	8.79896	8.611	9.01381	8.47494
MIR99AHG	na	5.15373	5.13732	5.67846	5.01725	8.63923	8.25517	7.32217	7.08339	5.50303	5.07038	5.37083	5.63329	5.7946	6.00599
YIPF5	YIPF5:Yip1 domain family, member 5	8.59491	8.70056	8.4069	8.55818	9.61576	9.35026	9.31839	9.19755	10.3704	10.0142	9.3419	9.47746	10.7149	10.1755
CRIPT	CRIPT:cysteine-rich PDZ-binding protein	9.38068	9.30196	8.98607	8.74142	9.11082	8.76547	8.97807	8.94185	8.99672	8.97487	8.59576	8.62582	9.16808	8.94634
HUWE1	HUWE1:HECT, UBA and WWE domain containing 1	10.2567	10.2571	10.2509	10.0188	10.632	10.833	10.4963	10.6851	9.59923	9.50551	10.3754	10.5037	10.4099	10.2102
KLK13	KLK13:kallikrein 13	3.88721	3.89742	3.95679	4.10112	3.92184	4.064	3.84404	4.98172	4.02746	4.02839	3.76759	3.9044	4.494	3.85821
KLK14	KLK14:kallikrein 14	6.40384	6.14311	6.2146	5.98111	5.93828	6.37872	6.38093	6.35275	6.0771	6.08457	6.07317	5.94942	5.95696	5.98001
UBE2G1	UBE2G1:ubiquitin-conjugating enzyme E2G 1 (UBC7 homolog, yeast)	9.57931	10.0168	9.38528	9.4866	10.0734	10.0896	9.80733	9.84818	9.90968	10.0483	9.92256	9.54765	9.97608	10.1259
KLK15	KLK15:kallikrein 15	7.90468	8.21817	8.38669	8.21963	7.56192	7.43274	7.601	8.0126	7.6151	7.39724	7.6155	7.46154	8.09058	7.3352
A1BG /// ZNF497	na	5.79861	5.65035	5.58471	5.38845	4.7634	5.11685	5.3455	5.90252	5.09946	5.19752	5.2021	5.22974	5.49176	5.05886
UBE2G2	UBE2G2:ubiquitin-conjugating enzyme E2G 2 (UBC7 homolog, yeast)	9.5796	9.66718	9.65186	9.94487	9.54341	9.2879	9.32597	8.89979	8.94525	9.05258	9.07234	9.39733	8.02939	9.04258
KLK10	KLK10:kallikrein 10	5.28375	4.86413	5.58301	4.59325	4.98718	4.99028	5.16516	5.56325	5.90964	5.18387	4.97145	5.27094	6.80174	7.71997
KLK11	KLK11:kallikrein 11	4.96173	4.81288	5.53209	5.07644	5.07927	4.75943	5.84666	5.78059	5.00461	5.20371	5.02672	4.73774	5.94005	5.53856
KLK12	KLK12:kallikrein 12	5.95803	5.7425	5.49968	5.25515	5.51758	5.49268	5.83358	6.10242	5.40756	5.78388	5.41486	5.47737	5.77768	5.18432
NEDD1	NEDD1:neural precursor cell expressed, developmentally down-regulated 1	6.59341	6.69837	6.20544	6.6392	6.41564	6.3662	5.66868	6.05485	7.16839	7.39131	7.27721	6.9325	6.33373	7.17345
XK	XK:X-linked Kx blood group (McLeod syndrome)	5.92049	5.7849	6.10918	6.1055	8.95417	8.74871	6.49491	6.35771	4.56414	4.7845	6.30617	6.58981	5.31756	6.38653
THEMIS2	na	5.02341	5.02727	5.123	4.95108	4.98373	5.01725	5.38625	5.22658	5.04582	5.14463	5.16068	4.7694	5.42743	5.41197
GLB1L	GLB1L:galactosidase, beta 1-like	6.54826	6.538	5.95677	6.54357	5.95308	6.46094	6.67448	6.79582	6.51902	6.56065	6.94581	7.00261	7.41514	6.91914
NEDD4	NEDD4:neural precursor cell expressed, developmentally down-regulated 4	5.74214	6.53101	6.81942	7.49995	6.47656	6.30813	5.61806	5.98767	9.32001	9.32032	7.78321	7.85959	7.88896	7.75855
YIPF6	YIPF6:Yip1 domain family, member 6	7.82865	8.24713	8.44233	8.11806	8.70263	8.87027	8.50023	8.45475	8.53852	8.59546	8.72571	8.69308	8.30429	8.58044
YIPF7	YIPF7:Yip1 domain family, member 7	3.369	2.9631	3.3297	3.05775	3.65231	3.03967	2.9569	3.12231	3.20901	3.14861	2.78058	3.47326	3.12916	3.11268
FAM171B	na	9.06824	9.17107	8.92644	8.72959	6.87892	6.83462	8.69767	8.62994	7.25517	6.94525	7.66617	7.52422	8.30886	8.30442
RTL1	RTL1:retrotransposon-like 1	4.12728	4.0244	4.31402	3.88049	3.77046	3.6158	4.06312	3.88364	3.55813	3.93408	3.47573	3.98772	3.83037	3.45526
SH3GL3	SH3GL3:SH3-domain GRB2-like 3	3.88542	3.79601	3.74922	3.53365	3.08976	3.32024	4.02297	4.28891	3.89997	4.4662	3.31149	3.13579	3.27973	3.09458
RTKN	RTKN:rhotekin	7.60995	7.92586	7.57464	7.63355	7.2611	7.57287	8.01272	7.87327	7.53325	7.19188	7.53555	7.10745	8.24068	8.12078
BCCIP	BCCIP:BRCA2 and CDKN1A interacting protein	8.71441	8.94187	7.78812	7.65555	9.55155	9.54486	8.70716	8.72439	9.04678	8.95146	9.01707	9.28347	8.81522	9.05976
OGDHL	OGDHL:oxoglutarate dehydrogenase-like	6.25979	6.59019	6.3448	6.39396	6.18249	6.34241	6.66682	6.65861	5.6479	5.85293	6.43859	5.94866	6.22677	6.00287
FAM174B	na	6.72236	7.53708	7.46127	7.46032	7.64735	7.63681	6.5439	7.20256	5.05084	4.69643	4.91238	5.30364	6.24312	7.2974
FAM174A	na	5.48316	6.26474	5.34302	6.26943	6.76041	6.10965	5.28272	6.24439	8.26202	8.26745	7.55341	7.14158	8.23508	8.10862
MARCH5 /// RNY3P12	na	9.81041	9.86585	9.42838	9.60177	9.19119	9.29995	8.90146	8.87516	9.29432	9.37627	9.50629	9.57477	9.58518	9.36536
ATP11AUN	na	3.86058	3.76419	4.33112	3.78472	3.57637	3.78969	3.90027	4.21471	3.98752	3.95164	3.85002	3.91663	4.00217	4.28774
PAMR1	na	4.27302	4.1387	4.58994	4.56356	4.26138	4.28114	4.61338	5.24379	4.21047	4.37166	4.19437	3.92412	4.88137	4.0244
SH3GL2	SH3GL2:SH3-domain GRB2-like 2	6.65556	6.29074	7.18284	7.14363	7.42589	6.18257	7.5504	7.63748	4.84102	4.3461	4.58399	5.09007	5.94127	6.08867
SH3GL1	SH3GL1:SH3-domain GRB2-like 1	8.77891	8.80397	8.64779	8.62617	8.63128	8.44675	8.17233	8.07923	8.44876	8.75058	8.886	9.1229	8.13925	8.69281
TCEB3CL /// TCEB3CL2	na	6.73996	6.73848	6.68165	6.7457	6.55715	6.64019	6.85108	7.00431	6.59568	6.61592	6.76348	6.47622	6.78455	6.65905
LAX1	LAX1:lymphocyte transmembrane adaptor 1	3.62752	3.51402	3.42126	3.45061	3.4973	3.52765	3.81481	4.41103	3.58007	3.34296	3.26267	3.45126	3.7698	3.68367
FAM173B	na	8.32432	8.69492	8.38973	8.96862	8.39515	8.26379	7.35174	7.37422	7.80227	8.04161	7.33357	7.83335	8.6089	8.8391
FAM173A	na	7.21302	7.23062	7.06182	6.93303	7.47693	7.59982	7.57276	7.22256	6.94745	7.20132	6.88397	6.99389	7.29873	7.3866
UBE2V2	UBE2V2:ubiquitin-conjugating enzyme E2 variant 2	8.35824	8.4515	8.36872	8.02429	9.78406	9.81885	9.36498	9.34668	8.90105	9.07058	10.0067	9.97482	8.80385	8.86711
UBE2V1	UBE2V1:ubiquitin-conjugating enzyme E2 variant 1	11.276	11.3966	11.2601	11.238	10.8712	10.7981	11.1432	10.9723	11.3165	11.3219	11.3891	11.286	11.7709	12.0686
RTN2	RTN2:reticulon 2	7.90325	8.36352	7.45178	7.79045	7.71967	7.66611	8.00266	7.92177	7.53876	7.00281	6.28106	6.56092	7.3629	7.1448
RTN3	RTN3:reticulon 3	11.4333	11.5102	11.5789	11.6513	10.9543	10.8785	11.3131	11.0472	10.5388	10.5003	9.88431	9.96353	11.0818	10.825
RTN1	RTN1:reticulon 1	11.8711	11.1813	11.4475	11.3893	12.6842	12.7034	12.0676	12.1186	5.54115	5.34162	6.38158	6.74215	5.47043	4.85578
CHAT	CHAT:choline acetyltransferase	6.28776	6.44185	6.06266	6.19265	6.00942	6.15582	6.51505	5.90798	5.94304	5.56496	5.83286	6.13087	6.02506	6.14248
RTN4	RTN4:reticulon 4	11.0088	11.1382	10.6258	10.4774	10.6479	10.755	10.797	10.5518	11.407	11.313	11.783	11.7217	11.3916	11.2667
ENHO	na	5.40447	5.55573	5.42448	5.7853	5.42612	5.34749	5.66366	6.24254	5.1788	5.59462	5.44171	5.62535	5.02571	5.42149
HCAR2	na	6.0408	5.85079	7.05119	7.09147	4.83061	4.3676	5.18942	4.41945	4.46486	4.38763	4.81462	4.67301	6.15016	6.41392
HCAR3	na	7.58894	7.23016	8.92612	8.24661	5.22137	5.49147	5.91649	5.64425	5.57438	4.93093	5.71118	5.51772	7.18493	7.24079
EBP	EBP:emopamil binding protein (sterol isomerase)	10.0335	10.1146	10.0414	9.82834	11.1464	11.1458	10.072	9.80803	9.45761	9.3819	9.69121	9.71273	10.8131	10.1991
HCAR1	na	4.24443	4.557	4.55564	4.27999	4.07098	4.75184	4.39939	4.91283	3.98319	4.49864	4.41351	4.16422	8.68513	8.68372
CHAD	CHAD:chondroadherin	4.83506	4.87846	5.1214	4.50612	4.35711	4.12222	4.92443	5.12657	4.30371	4.27461	4.11972	4.37765	5.00565	4.48884
RABGGTB /// SNORD45C	na	9.07278	9.10743	8.74224	8.74963	9.65209	9.3339	9.71952	9.85079	9.26248	9.12584	9.96269	9.69591	9.0161	9.28348
ECD	ECD:ecdysoneless homolog (Drosophila)	10.2815	10.2741	9.83092	9.91399	10.2782	10.2019	9.83639	9.53109	10.0643	9.98953	10.2842	10.3394	10.5245	10.5041
CRIM1	CRIM1:cysteine rich transmembrane BMP regulator 1 (chordin-like)	4.42459	4.68127	5.89499	5.86461	7.72417	7.70051	8.57985	8.32228	11.5852	11.6472	10.4335	10.4681	10.2605	10.6544
LAYN	LAYN:layilin	5.63844	6.61731	5.88916	6.0764	6.69709	6.87861	5.89775	6.55171	4.66605	4.25017	4.7059	5.32813	3.65017	3.6544
PHOX2B	PHOX2B:paired-like homeobox 2b	6.48195	6.67279	6.75158	6.73041	9.44303	9.1752	8.76829	8.83816	6.41384	5.78674	6.55617	6.52778	6.82529	6.81474
PHOX2A	PHOX2A:paired-like (aristaless) homeobox 2a	3.60942	3.95815	4.30217	3.99559	4.20728	4.1055	4.21874	4.22862	3.76126	3.6981	3.74119	3.99923	3.9151	4.26009
FAM175B	na	8.8693	9.09212	8.33772	8.66573	9.07671	9.15825	8.11876	7.72995	8.74916	9.06171	8.78955	9.12176	8.95049	9.10996
FAM175A	na	6.37708	5.91586	6.17284	6.05213	7.61263	7.23888	6.83758	6.15513	5.00753	5.6756	6.82254	6.21085	5.60351	5.7623
STT3A	STT3A:STT3, subunit of the oligosaccharyltransferase complex, homolog A (S. cerevisiae)	11.0221	11.2614	11.3057	11.3164	12.0569	12.1203	12.0557	11.9383	12.3237	12.4216	11.8627	12.125	12.8495	12.7679
STT3B	STT3B:STT3, subunit of the oligosaccharyltransferase complex, homolog B (S. cerevisiae)	10.2452	10.36	10.1055	10.3422	10.349	10.6025	10.4974	10.6181	11.2828	11.2818	11.0416	11.0122	11.6794	11.71
ACTL10	na	4.72876	4.8058	5.12171	4.788	5.17876	4.81685	4.74273	5.6377	4.89911	4.63705	4.46673	4.45946	4.66496	4.67452
RTP4	RTP4:receptor transporter protein 4	3.93935	3.50238	3.53517	3.7436	3.11915	3.74459	4.0382	3.72739	4.11198	3.40931	3.45402	3.5629	4.86222	6.04681
RTP5	na	6.45809	6.37306	6.65156	6.18654	5.80044	6.0811	6.66998	6.5179	6.25452	5.5717	6.52276	6.12074	6.15744	6.24693
RTP2	RTP2:receptor transporter protein 2	5.3556	5.41339	5.71881	5.62019	5.72092	5.53903	5.5162	5.91516	5.41465	5.34807	5.53387	5.42519	5.46402	5.77243
RTP3	RTP3:receptor transporter protein 3	4.22793	4.2542	4.13636	4.0443	4.71212	4.62027	4.79015	4.49641	4.41055	4.47697	4.16075	4.20917	4.56047	4.13531
EDA	EDA:ectodysplasin A	6.79237	6.3642	6.74143	6.17008	6.92486	6.73769	7.01829	7.33631	6.0796	6.12497	6.16518	5.98789	5.78497	5.95493
RTP1	RTP1:receptor transporter protein 1	4.48219	4.72481	5.21152	5.55551	4.79324	5.15274	5.36582	5.44754	4.4476	4.90397	5.02267	4.99784	4.84195	4.87829
CHD9	CHD9:chromodomain helicase DNA binding protein 9	9.75811	9.58983	9.44438	9.4247	8.73577	8.75416	9.07838	9.12033	7.99562	7.85372	8.14404	8.10084	9.75636	9.47314
CHD8	CHD8:chromodomain helicase DNA binding protein 8	11.3609	11.4003	11.2727	11.1799	9.24814	9.44384	9.16996	9.24138	10.1705	10.0308	9.66548	9.50014	8.66589	8.77009
CHD7	CHD7:chromodomain helicase DNA binding protein 7	9.21323	8.79528	8.82203	8.62751	8.61359	8.83493	8.99617	9.04387	7.27847	6.97941	8.20641	8.00117	7.25542	7.18197
CHD6	CHD6:chromodomain helicase DNA binding protein 6	9.36896	9.14089	9.36681	9.25133	7.20893	7.42216	8.03054	8.34367	8.04038	7.80374	7.09504	6.96119	8.31301	8.11832
CHD5	CHD5:chromodomain helicase DNA binding protein 5	6.36858	5.92397	6.10861	6.67054	3.31455	3.74103	3.82818	4.55128	3.42385	4.34914	3.73647	4.24494	3.78818	4.18476
CHD4	CHD4:chromodomain helicase DNA binding protein 4	8.88959	8.80276	8.4397	8.40754	8.71154	8.51487	8.81032	8.5622	8.05179	7.93881	8.02131	8.61681	6.68151	7.43149
CHD3	CHD3:chromodomain helicase DNA binding protein 3	8.19635	8.47491	7.97311	8.30469	7.96224	8.20182	8.36852	8.50641	8.45264	8.48827	8.28041	8.40991	9.69815	9.38511
MEA1	MEA1:male-enhanced antigen 1	7.49035	7.88436	7.70346	7.64964	8.72196	8.2548	7.77073	7.62486	8.22234	8.38864	8.18702	8.37465	8.22144	8.04097
CHD1	CHD1:chromodomain helicase DNA binding protein 1	8.34067	8.41537	8.52728	8.33717	9.36572	9.02696	9.96798	10.049	10.2739	10.0715	9.89735	9.64581	8.83782	9.07554
UGT2A2 /// UGT2A1	na	2.86619	2.69933	2.8681	2.93301	2.63004	2.85974	2.73425	3.17769	3.01466	2.9947	3.15242	2.86148	2.99351	2.99083
FAM178B	na	5.36234	4.94033	5.51428	4.97099	4.90297	5.10835	4.89542	5.15015	4.97468	4.26612	4.59229	4.65354	5.02782	4.85163
PIDD1	na	6.75319	6.44493	7.31872	7.21164	6.52925	6.7379	7.0556	6.80025	6.60915	6.71395	6.94644	6.24465	6.31678	6.77294
UBE2Q1	UBE2Q1:ubiquitin-conjugating enzyme E2Q (putative) 1	8.79994	8.67525	8.36492	8.9002	8.81513	8.75273	8.27593	8.19077	8.82422	8.9788	8.7114	8.57828	8.25476	8.67073
UBE2Q2	UBE2Q2:ubiquitin-conjugating enzyme E2Q (putative) 2	6.90449	6.93949	6.01805	6.32251	5.68795	5.94843	5.52733	5.67902	6.53033	6.55226	5.8857	5.99944	5.08253	5.22869
MED26 /// SMIM7	na	11.2711	11.2278	11.5442	11.6594	11.4796	11.6358	11.7537	11.6884	11.2003	11.084	10.7716	10.8825	11.2597	10.9823
RFPL1	RFPL1:ret finger protein-like 1	3.23709	3.93914	3.67743	3.49765	3.61775	3.40568	3.90289	3.97077	3.33692	3.88178	3.94254	3.62998	3.5825	3.77071
RFPL2	RFPL2:ret finger protein-like 2	4.82958	4.48023	4.9109	4.36203	4.50742	4.69001	4.91718	4.70909	4.23674	4.27307	4.39919	4.18349	4.38984	4.63886
RFPL3	RFPL3:ret finger protein-like 3	4.17077	4.21404	4.18831	4.08495	4.20424	4.11113	4.62986	4.19092	4.1021	3.55941	4.24594	3.91609	4.28606	3.99931
DARS2	DARS2:aspartyl-tRNA synthetase 2 (mitochondrial)	9.35129	9.35013	8.99829	8.97081	9.77826	9.58515	8.70118	8.77432	9.06621	8.99894	10.4419	9.95769	8.83072	9.19971
FAM177B	na	3.5079	3.31099	3.37308	3.7719	3.51667	3.29301	3.3046	4.1916	3.19284	3.37281	3.23981	2.70861	3.4027	3.38951
UBE2R2	UBE2R2:ubiquitin-conjugating enzyme E2R 2	7.61541	7.9203	7.44113	7.93151	8.45384	8.4299	8.10001	8.04249	8.37891	8.53536	8.53863	8.56322	8.80507	8.78369
CHDH	CHDH:choline dehydrogenase	3.50466	3.69153	3.73217	4.23027	4.00034	4.01655	3.73799	4.27284	4.02448	4.03819	3.93591	4.11395	4.04102	4.41898
PNKP	PNKP:polynucleotide kinase 3'-phosphatase	6.71673	6.73596	7.0837	7.39838	6.82741	6.80855	7.06444	6.88422	6.47358	6.18768	6.1249	6.07851	7.06452	7.34619
TGFBRAP1	TGFBRAP1:transforming growth factor, beta receptor associated protein 1	7.94786	8.08145	8.0329	7.8815	8.10264	8.07281	7.52017	7.69906	7.83912	8.19216	8.03937	8.03802	6.79207	7.42639
ACVR1C	ACVR1C:activin A receptor, type IC	5.16807	6.08988	6.85886	6.72401	4.48773	4.87049	3.84636	4.43659	4.74955	4.71331	4.95414	4.70597	4.17585	3.63949
EFS	EFS:embryonal Fyn-associated substrate	6.53692	6.40481	6.48556	6.45988	7.02889	7.43436	7.51491	7.59737	5.50075	5.15624	4.83277	4.64648	5.43373	5.83238
UBE2NL	UBE2NL:ubiquitin-conjugating enzyme E2N-like	3.13721	3.05996	2.77269	2.63658	3.14284	3.34133	2.80332	2.6234	3.23404	3.09401	3.10144	3.1178	2.96828	2.9148
APOPT1	na	7.60363	7.61103	7.27941	7.71808	6.75741	6.69256	6.65311	6.46589	7.36132	7.49606	7.91635	8.16214	6.86402	6.96253
MDH1B	MDH1B:malate dehydrogenase 1B, NAD (soluble)	3.94529	4.3956	3.92142	3.95141	3.59107	3.63325	3.44906	4.13095	4.03584	4.33863	4.67865	3.97133	4.47663	4.18525
CHGA	CHGA:chromogranin A (parathyroid secretory protein 1)	7.17311	7.57705	7.79171	7.79482	7.28383	7.35646	8.85312	8.623	5.9084	5.78665	5.82837	5.70537	6.06792	6.1977
URGCP-MRPS24 /// MRP	na	8.19523	8.0639	7.89983	8.35998	9.26096	9.25066	8.50177	8.00737	8.6619	8.58144	8.81107	9.16416	9.90849	9.55487
PABPC1 /// MIR7705	na	10.5564	10.1908	10.5918	10.8658	11.8033	11.6812	11.8708	11.7837	11.5725	11.5619	12.1192	12.0973	11.9112	12.2893
EGF	EGF:epidermal growth factor (beta-urogastrone)	5.76881	5.65436	5.18855	5.49381	5.78409	5.90599	5.68442	5.49225	5.79975	5.54165	5.4989	5.78135	5.98194	5.95497
SWT1	na	4.17485	3.5371	3.60163	3.6798	3.67231	3.39159	3.82544	3.64418	3.78599	3.26311	3.41652	3.75831	3.68465	3.26759
LSP1P3	na	6.07429	6.58512	6.4945	6.16288	6.3925	6.48659	6.66309	5.97863	8.01541	7.79808	6.70308	6.86567	6.03287	6.35028
ACVR2B	ACVR2B:activin A receptor, type IIB	6.64098	6.54533	6.90492	6.686	7.15402	7.18086	8.2462	8.23614	6.8497	6.88224	6.1922	6.13565	5.73496	5.63908
ACVR2A	ACVR2A:activin A receptor, type IIA	8.54196	8.91934	8.72774	8.46859	8.12881	8.20514	8.69787	8.88384	7.62312	7.6796	7.42188	7.88809	6.4298	7.00366
FAM179B	na	9.27213	9.28265	9.49679	9.7121	7.41132	7.80168	7.82848	7.50305	8.94058	8.55347	8.20516	8.38955	8.63845	8.4304
FAM179A	na	4.14741	4.50911	4.37872	4.37174	4.15683	4.08659	5.0344	4.94682	4.58752	3.90078	4.49439	4.05464	4.0713	4.78228
ADIRF-AS1 /// MMRN2	na	4.90843	4.89079	5.28486	4.58752	4.3626	4.07661	4.9081	5.05948	5.01059	5.08263	4.8376	4.76996	4.5721	4.78871
INAFM2	na	7.42234	7.35035	7.01233	7.25123	6.05128	6.48554	5.83361	5.44586	6.64957	6.80043	7.12683	7.01997	6.07104	6.34923
INAFM1	na	6.20874	6.52249	6.07853	6.23902	6.35744	6.02664	6.41808	6.1698	5.94247	5.75487	6.49566	6.30161	6.55042	6.16306
ACIN1	ACIN1:apoptotic chromatin condensation inducer 1	9.0779	8.82082	8.77434	8.66301	8.46537	8.62655	8.14173	8.26129	8.97455	9.21057	8.77547	8.86165	8.28942	8.29648
PNMT	PNMT:phenylethanolamine N-methyltransferase	6.93873	6.4259	6.8378	6.64859	6.67525	6.50123	7.1256	6.51609	6.17721	6.40686	6.22523	6.6432	6.76499	6.68566
RPL30	RPL30:ribosomal protein L30	11.4235	11.3001	11.7777	11.9006	12.2423	12.1455	12.4865	12.4181	12.0919	12.0824	12.443	12.4392	11.4312	11.2143
EHF	EHF:ets homologous factor	3.97927	3.54947	4.09704	3.71691	3.73304	3.41219	3.5343	3.59674	3.65925	3.73787	3.49913	3.64643	3.89554	4.44395
TMEM200B	na	4.68311	4.77654	4.34269	4.64311	4.86774	4.65716	4.41638	5.63517	5.15871	4.90266	5.49798	5.66562	6.03498	6.42671
RPL31	RPL31:ribosomal protein L31	11.3384	11.1078	11.606	11.6881	10.9357	10.7414	12.0764	11.9566	11.1564	11.4196	11.2114	11.3201	10.9105	10.8994
TMEM200A	na	3.35691	3.10576	3.56792	2.81834	4.19994	3.87167	3.98973	3.24224	8.51985	8.15482	9.16015	9.43746	3.25966	4.13161
RPL34	RPL34:ribosomal protein L34	11.1631	10.9889	11.1377	10.9976	11.8658	11.651	12.0748	12.0137	11.4168	11.3451	11.7307	11.9072	11.6152	11.2749
TMEM200C	na	4.36615	4.97881	3.97276	4.19693	3.98561	3.48884	4.18763	4.28843	3.72485	3.59244	3.60719	3.9994	3.95977	3.83846
ABAT	ABAT:4-aminobutyrate aminotransferase	6.00186	5.68191	6.70268	6.36991	5.79623	5.77424	6.23014	6.21149	6.46399	6.06739	5.88308	6.23563	6.64838	6.73133
ENO1	ENO1:enolase 1, (alpha)	12.4877	12.6598	11.9957	11.7963	12.8712	12.9264	12.2674	12.1623	12.8695	12.8571	12.8438	13.0158	13.216	12.9965
ABCA12	ABCA12:ATP-binding cassette, sub-family A (ABC1), member 12	3.06362	4.92405	4.98914	6.04796	3.12876	3.33237	3.55213	3.46732	3.68574	3.49703	3.40294	3.41133	6.10263	8.17044
ENO2	ENO2:enolase 2 (gamma, neuronal)	10.2198	10.2118	10.0468	10.1874	7.34131	7.52175	8.28294	8.17443	6.47898	6.5816	6.36545	6.44615	6.13688	5.76209
ABCA13	ABCA13:ATP-binding cassette, sub-family A (ABC1), member 13	3.56697	4.12755	4.08279	3.86493	4.03168	3.86257	4.10169	4.15155	4.30445	4.25084	4.08313	3.84697	3.95693	6.31708
ENO3	ENO3:enolase 3 (beta, muscle)	5.91115	5.81986	6.43399	6.75462	6.97701	7.92278	7.39019	7.54051	5.98545	6.37125	6.3264	6.00153	6.37558	6.17731
ENO4	na	5.48387	5.32588	5.33357	5.58154	5.14038	5.40748	5.67929	6.04602	5.58168	5.32967	5.6468	5.994	5.25899	5.58225
RPL23 /// SNORA21	na	12.0021	11.8216	12.039	11.9259	12.3057	12.055	12.6319	12.4533	12.1408	12.065	11.6748	11.7726	12.1488	12.3709
GPR174	GPR174:G protein-coupled receptor 174	2.76712	3.01013	2.80866	2.93342	2.87833	2.8468	2.97869	2.99885	2.74559	3.21019	2.85414	2.97127	2.86571	2.98809
GPR173	GPR173:G protein-coupled receptor 173	6.89923	6.4627	6.69879	7.48413	5.87069	6.31736	7.18937	6.62684	4.88293	4.43832	5.56835	4.18221	5.54684	5.57317
RNF112	na	5.44178	5.79638	6.19021	5.97787	5.54049	5.08313	5.93269	5.89607	5.43081	5.40067	5.72596	5.43167	5.45959	4.94991
RNF115	na	8.27062	8.28491	8.10794	8.29231	9.13117	9.0575	8.5546	8.34241	8.27252	8.4545	8.65108	8.3763	7.98458	8.442
GPR176	GPR176:G protein-coupled receptor 176	5.7421	5.95132	5.24026	5.45062	5.34632	5.69741	5.50532	5.22816	8.03885	7.81466	7.55366	8.07346	4.92727	5.5547
RNF114	na	9.9299	9.76248	9.55481	9.78955	8.96961	9.12141	9.206	8.91644	8.93631	9.35472	8.87931	8.99734	9.47293	9.7836
GPR171	GPR171:G protein-coupled receptor 171	4.30085	3.75737	3.70038	4.38714	3.64103	3.9988	3.81694	3.734	3.97959	3.79601	3.89201	3.80878	3.72668	3.65958
CYP1B1	CYP1B1:cytochrome P450, family 1, subfamily B, polypeptide 1	6.50806	5.2753	5.31593	5.36433	10.2822	10.6937	9.6357	9.14593	8.06434	7.96896	6.69516	7.35598	10.3069	9.58494
RPL35	RPL35:ribosomal protein L35	11.6679	11.6139	11.7102	11.7705	12.0448	12.0103	12.0265	11.7979	12.0338	12.0757	11.9676	12.1621	11.7656	11.7924
ADNP2	na	7.70539	7.74091	7.77143	7.53049	8.14298	8.00765	7.54839	7.58453	7.78568	7.87978	7.65072	7.73264	6.98811	7.60316
RPL38	RPL38:ribosomal protein L38	13.0439	12.9191	13.1456	13.1705	13.2335	13.1487	13.3194	13.1864	13.0335	13.014	13.0631	13.2232	13.0564	12.9617
RTTN	RTTN:rotatin	6.83694	6.68568	6.92293	6.81484	7.10266	7.46944	7.46847	7.27192	7.57272	7.28952	8.10211	8.01723	6.97529	7.78143
RPL37	RPL37:ribosomal protein L37	12.2093	11.9347	12.0109	12.0576	11.7713	11.197	11.9938	11.784	11.5374	11.6196	11.6407	11.7797	11.9778	11.921
DEFB109P1 /// DEFB10	na	3.01773	3.38971	2.97308	3.03761	2.85805	2.89658	3.25757	3.13216	2.89295	3.07512	3.11615	3.11569	3.25373	3.07073
ANKS1A	ANKS1A:ankyrin repeat and sterile alpha motif domain containing 1A	8.24484	8.11823	8.32408	8.08912	8.26836	8.09863	8.31952	8.12627	7.82452	7.84027	7.75847	7.37443	7.97918	7.50906
RNF111	RNF111:ring finger protein 111	9.16501	9.20988	9.11108	9.23056	8.30773	8.53247	8.29416	8.1923	9.46662	9.59941	8.52388	8.88472	9.28329	8.97018
ANKS1B	ANKS1B:ankyrin repeat and sterile alpha motif domain containing 1B	6.6396	6.52136	6.77367	6.6768	5.20927	5.21922	6.94666	7.35247	5.64622	5.80529	5.63273	5.26776	5.73019	5.28489
GPR179	GPR179:G protein-coupled receptor 179	4.58812	4.58841	4.86293	4.7467	4.19215	3.84284	3.93862	4.05418	4.4666	3.61928	4.17054	3.92749	4.21539	4.35818
CHGB	CHGB:chromogranin B (secretogranin 1)	9.99987	10.5176	9.49091	9.48534	6.99536	7.06106	8.93691	9.14025	5.55622	5.58532	5.95073	6.43047	5.44186	6.22014
MED1	na	9.10661	9.0711	8.82106	8.94952	9.00706	9.0572	8.86601	8.62731	9.4817	9.49969	8.7364	8.65089	9.02192	9.13261
CHIA	CHIA:chitinase, acidic	3.36617	3.65068	3.30684	3.4589	3.08053	3.10315	3.41653	3.33471	3.18039	3.51702	3.16712	3.20642	3.18572	3.45737
MECR	MECR:mitochondrial trans-2-enoyl-CoA reductase	6.80757	6.58474	6.78892	7.43311	6.88659	7.23128	7.19198	7.0323	6.4654	6.82954	6.99075	7.2062	6.8348	6.76845
RPL21	RPL21:ribosomal protein L21	10.4396	10.3682	10.19	10.3606	11.5919	11.3481	11.6037	11.6693	11.1082	11.1712	10.6537	10.7751	10.1857	10.5494
RPL22	RPL22:ribosomal protein L22	12.6243	12.4364	12.5343	12.5556	12.6112	12.4818	12.6911	12.743	12.0259	11.9539	12.3585	12.5382	12.2591	12.1958
MED8	MED8:mediator of RNA polymerase II transcription, subunit 8 homolog (S. cerevisiae)	7.50823	7.58894	7.95642	8.14016	8.35921	8.17796	7.90477	8.09392	7.90167	7.87194	8.09602	8.15922	8.21872	7.94252
MED9	MED9:mediator of RNA polymerase II transcription, subunit 9 homolog (S. cerevisiae)	7.30717	7.29124	7.69184	7.3029	7.53833	7.59458	7.65195	7.75828	7.42135	7.43501	7.49108	7.20842	7.37686	6.89265
MED4	MED4:mediator of RNA polymerase II transcription, subunit 4 homolog (S. cerevisiae)	8.24909	8.22737	7.95041	7.64461	8.10434	7.80035	7.61589	7.63198	7.68122	7.52125	7.34378	6.94684	6.58633	7.07654
DKK1	DKK1:dickkopf homolog 1 (Xenopus laevis)	4.52844	4.37064	4.62815	4.22752	4.55165	4.46438	4.96501	4.37777	6.94135	7.61507	7.58053	7.36439	4.97612	7.16673
DKK2	DKK2:dickkopf homolog 2 (Xenopus laevis)	4.48261	4.59181	4.71978	3.93793	4.92963	4.91291	4.96178	5.04395	5.31042	6.87587	4.74795	4.88366	4.4169	5.15309
MED6	MED6:mediator of RNA polymerase II transcription, subunit 6 homolog (S. cerevisiae)	10.2699	10.2385	10.4954	10.5272	10.2165	9.95396	9.59639	9.50934	9.89514	9.9707	10.2788	10.4234	9.99989	10.0142
MED7	na	7.01062	7.06623	7.39579	7.87955	7.97475	7.43874	7.77661	8.05651	8.86364	8.87503	8.64251	8.2427	8.50694	8.47205
DKK3	DKK3:dickkopf homolog 3 (Xenopus laevis)	4.78948	5.06652	4.62329	5.403	3.84024	5.02496	4.66068	4.80593	8.36129	8.26057	8.16421	8.13957	5.93487	5.28346
DKK4	DKK4:dickkopf homolog 4 (Xenopus laevis)	5.15232	5.12783	5.24565	5.0938	5.11473	4.72411	5.15939	5.92359	4.30396	4.86189	4.89666	5.18354	5.30941	4.58345
RNF123	RNF123:ring finger protein 123	7.71924	7.3545	7.71549	7.97972	7.76914	7.87723	7.78233	7.84536	7.84282	8.07272	8.13199	8.37773	8.13899	8.23541
GPR162	GPR162:G protein-coupled receptor 162	7.29536	6.72041	7.28799	7.20679	6.40797	6.57773	5.97763	6.36917	5.63558	5.5903	5.70246	5.80092	5.92226	5.53624
ABCA10	ABCA10:ATP-binding cassette, sub-family A (ABC1), member 10	3.95261	3.55975	3.65882	3.47831	4.05831	3.04044	3.52156	3.15538	3.57699	3.89476	3.46864	4.23665	3.49536	3.722
RNF126	RNF126:ring finger protein 126	7.74872	8.01186	7.76563	7.94606	7.81853	7.80505	7.31788	7.4795	7.67178	7.88359	8.07552	8.09741	6.92204	6.85325
RNF125	RNF125:ring finger protein 125	3.19773	3.83745	4.30065	4.42963	6.02822	5.68539	4.63219	4.33479	3.21465	3.41658	5.45948	6.54962	3.44778	3.39807
RNF128	RNF128:ring finger protein 128	3.80573	3.18959	3.36562	3.3697	3.79341	3.73538	3.70996	3.48628	3.92309	3.2936	6.31621	7.10959	3.62411	3.71305
GPR161	GPR161:G protein-coupled receptor 161	6.29056	7.03021	6.55158	6.69389	4.4638	5.30604	6.23503	6.50146	6.10935	6.01422	6.01045	6.17041	5.86882	5.87211
GPR160	GPR160:G protein-coupled receptor 160	8.1564	8.66286	8.00555	8.514	6.23132	6.4879	7.76681	7.8304	6.08798	5.86971	6.91244	6.65515	4.46194	5.79153
RPL24	RPL24:ribosomal protein L24	11.8093	11.5422	11.8232	11.7303	11.7504	11.5785	11.8323	11.7162	11.6567	11.6201	11.4273	11.5476	11.454	11.4683
RPL27	RPL27:ribosomal protein L27	9.2811	9.18294	9.61207	9.61489	9.70574	9.39128	10.2788	10.0519	9.61132	9.73437	9.11172	9.1581	8.94707	9.06958
RPL26	RPL26:ribosomal protein L26	11.8712	11.8287	11.901	11.9821	12.2957	12.0856	12.609	12.5775	11.9364	11.9449	12.1613	12.0823	11.7611	11.9297
RPL29	RPL29:ribosomal protein L29	9.12773	8.46729	8.68633	8.56299	9.07962	8.73576	9.77519	9.61604	9.18988	9.15877	9.75822	9.84846	9.55394	9.33079
ANKK1	ANKK1:ankyrin repeat and kinase domain containing 1	4.91916	5.23599	5.08591	5.68095	6.03178	5.77584	5.02196	5.19097	5.4086	5.08446	4.56459	5.20995	4.88796	5.11862
ALG10B	ALG10B:asparagine-linked glycosylation 10 homolog B (yeast, alpha-1,2-glucosyltransferase)	6.83194	6.92789	6.83013	6.81178	8.0173	7.80838	7.75378	7.75223	7.72241	7.5784	7.98586	8.40635	7.22686	7.28808
GPLD1	GPLD1:glycosylphosphatidylinositol specific phospholipase D1	6.00692	4.98928	5.55346	5.27856	4.2896	3.72701	8.37293	8.92626	4.17434	4.30762	4.92742	4.53424	4.83593	4.50249
RNF122	RNF122:ring finger protein 122	7.90299	7.67828	6.47421	6.53972	6.30674	6.89643	7.03528	6.99449	5.50537	5.21971	5.15556	4.99123	5.689	4.95851
FTCDNL1	na	4.9619	4.5851	4.4642	4.79623	4.6906	4.72014	4.66236	4.90072	4.92891	4.73837	4.79116	4.6591	4.902	4.97147
RNF121	RNF121:ring finger protein 121	8.15597	8.09123	8.31636	8.62787	8.21191	8.27449	8.21934	7.98582	8.28842	8.42389	7.62753	7.75971	8.27093	8.06034
OSER1	na	8.24962	8.40337	8.49689	8.21875	7.71952	7.5233	8.0127	7.22991	8.85457	8.68354	7.90039	7.77534	9.17787	9.1357
RPL36A /// RPL36A-HN	na	10.9482	10.7297	10.9694	10.9714	11.3869	11.2535	11.3761	11.2657	10.8529	10.6952	10.6211	10.9554	10.5976	10.7441
VPS26A	VPS26A:vacuolar protein sorting 26 homolog A (yeast)	10.1176	10.2828	9.48342	9.29118	10.0163	10.0823	9.15806	9.35545	10.0258	9.97358	10.2301	10.3036	10.3351	10.2144
VPS26B	VPS26B:vacuolar protein sorting 26 homolog B (S. cerevisiae)	7.91951	7.68394	7.73389	8.05401	8.15228	8.34675	8.07849	7.7882	8.38801	8.59228	8.45227	8.62602	8.75791	8.94301
MEFV	MEFV:Mediterranean fever	5.01191	4.84279	5.14792	4.58882	5.04199	4.89385	4.50953	4.80035	4.9371	4.67856	4.73433	5.38035	5.12962	5.02267
OCSTAMP	na	4.08066	3.78166	3.90761	3.80589	4.05716	3.58688	3.91682	3.94788	3.80414	3.93019	3.84991	3.59354	4.17429	4.05236
PNPO	PNPO:pyridoxamine 5'-phosphate oxidase	7.34539	7.8124	7.24439	7.10744	7.29713	7.36931	7.0306	6.26798	8.06924	8.31292	8.0784	8.37539	6.9642	7.92863
RPL41	RPL41:ribosomal protein L41	11.9268	11.6559	11.902	11.9008	11.9141	11.7825	11.9659	11.8455	11.8951	11.8154	11.9147	12.0623	12.0169	11.9275
CHKA	CHKA:choline kinase alpha	8.36727	8.33565	8.02569	7.97152	8.20159	8.13762	7.08127	7.13645	8.1802	8.15402	7.87445	7.84507	8.85436	8.48392
PNO1	na	7.55671	7.96139	7.49984	7.80019	8.93808	8.78045	8.08292	8.46533	8.41719	8.48355	8.45376	8.75281	7.30445	8.17461
C9ORF47 /// S1PR3	na	5.33326	4.92529	4.7046	5.27837	5.08294	5.05818	5.406	5.27939	5.29805	5.17399	5.17406	5.28709	5.28876	5.41103
SLC16A12	SLC16A12:solute carrier family 16, member 12 (monocarboxylic acid transporter 12)	3.55676	3.00101	3.37515	3.48037	2.9292	3.21515	3.55795	3.47417	3.28207	3.33934	2.98578	3.17667	3.26046	2.9077
PRRC2C	na	9.7606	10.0375	9.86389	9.6421	10.3398	10.2933	10.496	10.3737	9.90566	9.85435	10.2464	10.0742	9.76732	9.79299
SLC16A11	SLC16A11:solute carrier family 16, member 11 (monocarboxylic acid transporter 11)	6.61513	6.53209	7.084	6.41766	6.35458	6.07341	6.5271	6.64946	6.28522	6.06204	6.39137	5.94873	6.61894	6.59139
SLC16A10	SLC16A10:solute carrier family 16, member 10 (aromatic amino acid transporter)	9.67113	9.45748	9.78718	9.8613	6.94375	6.39271	7.45625	7.53757	6.71722	6.66184	8.61545	7.77888	5.12483	5.04223
GPR137B	GPR137B:G protein-coupled receptor 137B	7.99796	7.75454	7.51775	7.10648	5.61814	6.16749	5.85057	5.87001	5.45296	5.10311	5.99302	6.48803	7.3084	6.51336
SLC16A14	SLC16A14:solute carrier family 16, member 14 (monocarboxylic acid transporter 14)	7.75289	7.41697	7.5934	7.61318	5.92156	5.59792	6.56267	6.39943	5.60355	5.61311	5.65591	5.66767	7.31479	8.49119
PRRC2B	na	9.73433	9.61789	9.95387	10.0477	8.90896	9.15832	9.27503	9.12457	9.24261	9.27209	8.95373	9.12917	9.09577	8.88085
RPL3L	RPL3L:ribosomal protein L3-like	6.70434	6.49748	6.87932	6.7468	6.87353	6.76795	7.40746	7.56488	6.8922	6.6309	7.04373	6.40722	7.17842	6.70817
PRRC2A	na	9.81518	9.85623	9.85151	9.82813	10.0439	10.0468	9.99013	9.94851	10.3034	10.3564	10.5538	10.3895	9.59604	9.6635
GPR137C	GPR137C:G protein-coupled receptor 137C	8.5895	7.97791	8.47468	7.53751	6.99618	7.48826	7.47652	7.9292	7.54755	7.56171	7.41566	7.4314	7.74754	7.87239
SLC16A13	SLC16A13:solute carrier family 16, member 13 (monocarboxylic acid transporter 13)	7.53718	7.6559	7.57053	7.47326	6.96514	6.37892	7.3791	7.29129	7.4978	7.36192	7.27806	6.81752	8.12441	7.57224
CPEB1	CPEB1:cytoplasmic polyadenylation element binding protein 1	6.79871	6.64021	7.27197	7.30937	7.19991	6.7055	6.52189	6.98065	6.27853	6.24203	7.03929	7.34367	6.27938	6.06848
RNF103	RNF103:ring finger protein 103	8.14925	8.3792	8.55868	8.76705	8.34357	8.47095	8.89264	8.45109	8.20183	7.74576	8.10011	7.94466	8.80662	8.70119
GPR180	GPR180:G protein-coupled receptor 180	7.09363	7.0958	7.13383	7.66182	8.41211	8.49446	8.61619	8.64349	6.9565	7.01395	6.79333	6.89682	6.21251	6.5588
GPR183	na	3.68301	3.35263	3.99001	3.5612	3.94465	3.89178	3.42197	4.23363	3.45058	3.96869	3.21669	3.52337	3.53309	3.63958
PNOC	PNOC:prepronociceptin	5.27319	5.49792	5.34772	5.64777	5.40539	5.3009	5.35242	5.39249	4.71173	5.61544	5.66498	5.19341	4.90308	5.21286
GPR182	na	3.83943	3.71337	3.78418	3.38983	3.96627	3.75479	4.05451	4.01699	3.80668	3.50407	4.28654	3.43747	4.10014	3.73033
CYP1A2	CYP1A2:cytochrome P450, family 1, subfamily A, polypeptide 2	4.06303	4.0494	4.46335	4.40945	4.00161	4.18219	3.84508	4.14441	3.94395	3.83339	4.42715	4.72041	4.02041	4.45389
CYP1A1	CYP1A1:cytochrome P450, family 1, subfamily A, polypeptide 1	4.20659	3.52639	4.20278	4.06098	4.32158	4.0988	3.55536	3.81306	5.57043	5.76942	4.2844	4.9381	5.33067	5.44512
CPEB3	CPEB3:cytoplasmic polyadenylation element binding protein 3	5.62282	6.30193	5.42798	5.65512	5.47499	5.22468	5.0759	5.52241	5.09233	5.14298	4.87139	5.16032	5.98289	5.75647
CPEB2	CPEB2:cytoplasmic polyadenylation element binding protein 2	3.0507	3.27096	2.71049	2.82941	5.433	5.41609	5.58951	6.12739	5.95472	5.41969	6.30557	6.3151	5.67798	5.97812
CPEB4	CPEB4:cytoplasmic polyadenylation element binding protein 4	4.96399	5.87302	5.49581	5.55921	7.29041	6.98361	7.57376	7.36996	6.89299	6.90924	7.57509	7.46021	7.81895	7.66807
FRMPD2B	na	4.44177	5.09964	5.04452	5.3049	4.90507	5.8948	5.14167	5.38636	5.03109	4.74788	4.74488	5.31218	5.17379	4.66516
SPEF2	na	5.38278	4.98579	5.58142	5.58419	5.64125	5.55019	5.46164	5.035	5.97183	5.96718	5.58915	5.12953	6.64748	6.71831
ELL	ELL:elongation factor RNA polymerase II	7.08322	6.77002	6.74335	6.8916	6.71874	6.83768	6.96528	7.26576	7.67818	7.86456	7.01978	7.24514	7.09087	7.14463
SPEF1	na	5.37326	5.54899	5.82032	5.37222	5.66422	5.598	5.91053	5.3898	5.44212	5.12602	5.03585	5.41128	5.37877	5.49875
MEI1	na	11.9909	11.8407	11.7161	11.5626	11.5229	11.5647	12.1406	12.0043	11.5305	11.0542	11.6515	11.4341	11.4862	11.3094
ELN	ELN:elastin (supravalvular aortic stenosis, Williams-Beuren syndrome)	6.87246	7.29576	7.49407	7.80485	6.71295	6.68051	6.92419	6.76847	6.39106	5.8898	6.38607	6.14678	6.68573	6.76157
MEI4	na	3.32898	2.90635	3.04563	3.43475	3.34975	3.14189	3.35427	3.02376	2.98501	3.43093	3.32574	4.03215	3.29035	3.33033
SPDYE2 /// SPDYE2B	na	5.07859	5.21392	5.28431	5.19552	4.97869	5.20865	5.40949	4.93669	4.7408	4.73036	4.9443	4.54707	4.6054	4.88313
VSIG10L	na	4.66653	4.95264	5.0226	5.21778	4.68729	4.75012	5.19732	4.94594	5.21323	4.99883	5.33709	5.08207	7.21245	6.58146
ZCWPW2	ZCWPW2:zinc finger, CW type with PWWP domain 2	2.97573	3.08404	2.95794	2.84768	2.93398	2.64786	2.9933	3.04626	3.71597	3.09062	3.27134	3.03623	2.81545	2.82562
CTAGE4 /// CTAGE8	na	5.84864	5.6836	5.6966	5.90792	5.29234	5.02794	5.265	5.43556	5.2312	5.10112	5.56698	5.83482	7.8085	7.31781
RNF157	RNF157:ring finger protein 157	6.97975	6.96521	7.12211	6.72132	6.78452	6.9149	7.27657	6.71672	3.98953	4.85804	5.92796	6.32469	4.15847	4.6558
ZCWPW1	ZCWPW1:zinc finger, CW type with PWWP domain 1	4.82958	4.69946	5.15097	5.08722	4.51752	5.08668	4.42302	4.90698	5.1278	5.18276	5.71788	6.5608	5.30999	5.11577
GPR132	GPR132:G protein-coupled receptor 132	4.74095	4.56331	4.75313	4.64804	4.54859	4.52926	4.87845	4.72511	4.6281	4.4627	4.23033	4.81026	4.96408	4.36721
CHL1	CHL1:cell adhesion molecule with homology to L1CAM (close homolog of L1)	2.80892	2.79483	2.96384	2.93956	2.94567	3.13666	3.22469	3.17273	2.83663	3.311	2.83602	2.93689	2.74554	3.13611
ZAR1L	na	4.15442	4.05073	4.15716	3.88998	4.13826	4.12498	4.5941	4.36906	3.98868	3.94027	3.87092	3.84372	4.08625	4.22249
ENSA	ENSA:endosulfine alpha	9.88489	9.69586	9.61368	9.63163	9.90997	9.9148	9.6272	9.39357	9.30626	9.42458	9.65647	9.54781	9.94736	9.95075
GPR137	GPR137:G protein-coupled receptor 137	7.81592	8.22448	8.14303	8.03483	8.1008	8.15372	7.54776	7.69689	8.55107	8.54034	8.53807	9.00408	8.32391	8.56805
RNF151	RNF151:ring finger protein 151	5.90237	5.87264	5.74111	5.57862	5.76902	5.56207	6.05553	5.83714	5.23568	5.76582	5.76368	5.97531	5.66598	5.66876
RNF150	RNF150:ring finger protein 150	7.01037	6.57951	6.97339	7.17181	7.46865	7.47711	7.0332	6.76204	5.00789	5.02119	3.48993	4.48723	4.18773	4.68621
EMB	EMB:embigin homolog (mouse)	3.43396	4.94036	3.89541	3.64792	3.10449	3.35818	3.66069	3.21574	7.77624	7.74276	8.33042	8.09324	5.33218	6.65116
GPR139	GPR139:G protein-coupled receptor 139	3.81942	3.7612	3.92887	4.13263	3.75822	3.39284	3.66477	4.34471	3.62122	3.26458	3.69745	3.51308	3.89277	4.00177
EMD	EMD:emerin (Emery-Dreifuss muscular dystrophy)	9.75578	9.71752	9.20413	9.27356	10.7888	10.9317	10.3068	10.4626	10.4762	10.5032	10.0141	10.7933	9.55333	9.86276
RNF152	RNF152:ring finger protein 152	5.07239	4.90818	4.84663	5.09627	5.82698	5.30405	5.81202	5.91582	5.40708	5.29377	5.14188	5.01172	6.18957	5.96928
GPR135	GPR135:G protein-coupled receptor 135	7.1848	7.17893	7.71897	7.77534	6.19226	6.42387	6.97282	7.1987	7.01218	6.98208	7.27477	7.24928	6.8603	6.8825
ZC3H10	ZC3H10:zinc finger CCCH-type containing 10	6.69331	6.92455	6.75584	6.81783	6.81443	7.01616	6.99569	7.06164	6.41654	6.66049	6.47224	6.65291	6.7093	5.87266
EN2	EN2:engrailed homolog 2	5.53304	5.2031	4.94776	5.34795	5.30264	5.04082	5.19697	5.90226	5.58874	5.37843	5.30137	5.71454	4.79019	5.07424
EN1	EN1:engrailed homolog 1	5.23949	5.42902	5.48765	5.04435	5.5354	5.18411	5.10689	5.16665	5.25479	5.65965	5.60431	5.05606	5.83339	5.50666
RNF168	RNF168:ring finger protein 168	9.54032	9.62134	9.34582	9.24924	8.65366	8.86716	8.76314	8.41698	8.73095	8.49775	8.48716	8.77295	8.30139	8.30335
GCFC2	na	6.77982	6.50239	6.5996	6.53982	6.92926	6.93274	6.80232	6.7679	6.8792	6.91043	7.71026	7.57109	5.276	5.89213
RNF167	RNF167:ring finger protein 167	8.4491	8.8776	8.47019	8.48389	9.46192	9.37369	8.54432	8.36963	8.75954	9.16535	9.19983	9.22693	9.14822	9.36521
RNF169	RNF169:ring finger protein 169	7.38693	7.44022	7.64208	7.39066	8.25252	8.2194	7.44702	7.47993	9.38461	9.35872	8.20607	8.10628	8.15717	7.84467
RNF166	RNF166:ring finger protein 166	7.31277	7.19679	7.51754	7.62602	7.18306	7.41494	7.40152	7.64352	7.064	7.13515	7.00267	7.27132	6.89185	6.99533
PCYOX1	PCYOX1:prenylcysteine oxidase 1	8.61057	8.91481	8.75469	9.12135	8.98799	9.10357	9.4036	9.18097	8.57478	8.53612	8.82901	8.84554	10.7932	10.4905
ENG	ENG:endoglin (Osler-Rendu-Weber syndrome 1)	7.25926	7.21304	7.10116	7.26924	7.54553	7.58753	7.30091	7.63392	10.575	11.298	8.79149	8.70821	11.1392	11.087
CCDC90B	na	8.01758	7.97615	7.60125	8.12599	9.37141	8.97161	8.50623	8.70136	10.1522	10.1157	9.37697	9.49119	8.81645	8.70637
RNF165	RNF165:ring finger protein 165	7.40508	6.36777	6.96631	6.12872	3.9457	5.18396	6.20148	5.91095	4.2699	4.19556	3.4987	3.3411	5.84189	5.37834
RPL12	RPL12:ribosomal protein L12	12.7825	12.6231	12.7148	12.7776	12.5923	12.4497	12.821	12.7951	12.2998	12.4248	12.5237	12.6628	12.4725	12.372
RPL11	RPL11:ribosomal protein L11	12.3248	12.177	12.3621	12.2672	12.4148	12.23	12.5198	12.4198	11.5748	11.719	11.936	12.028	11.9372	11.7593
PSME2 /// MIR7703	na	6.90449	7.0806	7.20485	7.35527	6.88688	6.93445	6.18545	6.68125	8.54175	8.46066	7.37182	7.74781	7.96931	8.15816
GPR152	GPR152:G protein-coupled receptor 152	4.45175	4.38152	4.48336	3.95545	4.25112	4.40387	4.85823	4.54269	4.35146	4.38769	4.23368	4.24397	4.32265	4.38069
RNF135	RNF135:ring finger protein 135	6.71192	6.8883	6.73773	6.56697	6.58161	6.56602	6.81577	6.94355	6.83714	6.55358	6.87297	6.51877	7.00402	6.97461
GPR151	GPR151:G protein-coupled receptor 151	3.99289	3.35089	3.44068	3.40553	3.84144	3.66651	3.65774	3.73516	3.9169	3.82408	3.45694	3.41643	3.33506	3.29718
GPR153	GPR153:G protein-coupled receptor 153	7.75491	7.85171	7.77427	7.71897	7.40296	7.17445	8.1409	7.94436	7.41588	6.86425	7.03608	6.79915	7.31648	6.90979
SND1 /// SND1-IT1	na	9.59746	9.66511	9.55733	9.55273	10.441	10.3348	10.6629	10.409	9.60678	9.54593	9.44284	9.25679	8.82987	8.68401
RNF139	RNF139:ring finger protein 139	7.52934	7.49767	8.6196	8.5749	8.78006	8.7371	8.54519	8.67006	8.21588	8.12153	9.26708	9.16039	8.94047	9.18451
RNF138	RNF138:ring finger protein 138	9.41706	9.41981	9.75587	9.70951	9.02338	8.74367	8.70637	8.4803	8.75024	8.99467	8.51837	8.69882	7.32419	7.89564
GPR150	GPR150:G protein-coupled receptor 150	4.11579	3.7249	4.05766	4.04485	3.91923	3.85178	3.97242	4.50023	3.82561	3.7713	3.80943	3.96021	4.12505	3.67704
CHN2	CHN2:chimerin (chimaerin) 2	6.31734	6.58611	5.25546	5.36674	10.226	10.0264	11.486	11.6005	4.67976	4.63161	5.62143	5.88591	4.47968	4.25319
CHN1	CHN1:chimerin (chimaerin) 1	10.3643	10.1815	9.75643	9.73615	9.98022	10.205	10.0132	9.87539	8.76924	9.13858	9.55839	9.35986	9.40238	8.80256
RPL14	RPL14:ribosomal protein L14	11.6655	11.4959	11.8063	11.7621	11.9133	11.7787	12.2163	12.082	12.1353	12.2286	11.8356	12.0327	11.8076	12.116
CHML	CHML:choroideremia-like (Rab escort protein 2)	7.44918	7.94903	6.76577	7.01056	6.96898	7.55005	7.33527	7.28264	6.77627	6.87791	7.55559	7.45507	6.20974	7.34178
RPL15	RPL15:ribosomal protein L15	12.0252	11.7587	12.1628	12.1248	12.1779	12.0697	12.3928	12.3964	12.729	12.5477	12.1536	12.162	12.1956	12.1127
GPR156	GPR156:G protein-coupled receptor 156	5.90757	6.51065	4.60033	6.14641	4.14356	4.6843	4.6092	4.479	4.17818	4.51479	4.61671	4.34446	4.83274	4.62506
RPL18	RPL18:ribosomal protein L18	12.5707	12.4177	12.8139	12.6851	12.4599	12.3613	12.6837	12.6411	12.2255	12.3589	12.2926	12.3063	12.5527	12.5219
GPR155	GPR155:G protein-coupled receptor 155	8.00723	8.50608	7.65392	7.44076	3.69162	4.07174	3.58898	3.44584	5.47565	5.19513	4.92533	4.99693	3.45924	3.65958
RNF130	RNF130:ring finger protein 130	9.58352	9.17853	9.04633	9.15786	9.08576	8.85943	9.30174	9.17322	9.84753	9.94493	9.64997	9.7834	8.92967	8.92527
RNF133	RNF133:ring finger protein 133	2.72678	2.96813	2.63362	3.00829	2.80885	3.04899	2.65922	3.72377	2.9033	2.71102	3.08037	2.81996	3.18588	2.90897
GPR158	GPR158:G protein-coupled receptor 158	4.01127	4.01516	4.12547	3.56893	4.1371	4.10801	5.17685	5.61948	3.42479	3.23521	6.28849	5.55986	3.94582	3.55484
[truncated: 17,405 more rows]
